# Supplementary material for: Investigation of anxiety levels and associated factor analysis in breast cancer patients undergoing chemotherapy with implanted venous access ports during the stable phase of disease
Source: PLoS One. 2025 Sep 25;20(9):e0332826. doi: 10.1371/journal.pone.0332826 (PMC12463248; doi:10.1371/journal.pone.0332826)
Supplement: S1 File — https://doi.org/10.6084/m9.figshare.29959559. (XLSX) [file pone.0332826.s001.xlsx]

## Sheet: Sheet1
ID	Age (years)	BMI（kg/m²）	Diagnosis: 1.Invasive carcinoma of left breast; 2.Invasive carcinoma of right breast; 3.recrudescence; 4.Invasive carcinoma of both breasts	Clinical stage: 1.Stage I 2.Stage II 3.Stage III 4.Stage IV 5.recrudescence	Chemotherapy regimen: 1.TE/TEC/AC-T 2.TCb 3.EC/AC 4.TC	Surgical Approach: 1.Total Mastectomy 2.Breast-Conserving Surgery 3.Other	Ethnicity: 1.Han Ethnicity 2.Yi Ethnic Group 3.Hui Ethnic Group 4.Tibetan 5.Others	Patient's Education Level: 1. Primary School or Below; 2. Junior High School; 3. High School / Vocational School / Technical School; 4. College Diploma; 5. Bachelor's Degree or Higher	Current Employment Status: 1. Unemployed 2. Medical Leave 3. Retired 4. Employed	Per capita monthly income of the family: 1. Low income 2. Lower-middle income 3. Upper-middle income 4. High income	Your current place of residence: 1. The primary city where this study was conducted; 2. Other areas within the province of the study site; 3. Other provinces within China	Place of Residence： 1.town 2.village	Your Health Insurance (check all that apply, e.g., public insurance + commercial insurance): 1. Employee Medical Insurance 2. Urban Resident Medical Insurance 3. Other 4. New Rural Cooperative Medical Scheme	Marital Status: 1. Married 2. Unmarried 3. Divorced or Widowed	Current Health Status: 1. Good 2. Experiencing Discomfort 3. Poor	Comorbidities: 1. Yes 2. No	History of medications for underlying conditions: 1. Aspirin 2. Clopidogrel 3. Heparin-based anticoagulants 4. Warfarin 5. Other anticoagulants 6. None of the above	Menopausal Status: 1. No 2. Yes	Current Post-Chemotherapy Timeframe: 1. 1-6 Months After Chemotherapy Completion 2. 6-12 Months After Chemotherapy Completion 3. More Than 1 Year After Chemotherapy Completion	Surgery and chemotherapy implementation sequence: 1. Surgery followed by chemotherapy 2. Chemotherapy before surgery	At which stage of treatment are you currently? 1. Radiotherapy only 2. Radiotherapy + Endocrine therapy 3. Follow-up + Endocrine therapy + Targeted therapy 4. Follow-up + Endocrine therapy 5. Follow-up + Targeted therapy 6. Follow-up + Oral chemotherapy 7. Follow-up only / Surveillance	How long did the PORT implantation procedure take? 1. < 40 minutes 2. ≥ 40 minutes	Localized bleeding or bruising None =0, With =1	Infection (requiring antibiotic treatment, not prophylaxis) None =0, With =1	Red and swollen None =0, With =1	Poor wound healing None =0, With =1	The wound is healing well None =0, With =1	Pulling sensation None =0, With =1	Sensation of swelling None =0, With =1	Pain None =0, With =1	Foreign body sensation None =0, With =1	Local skin itching and allergic reaction None =0, With =1	Thrombus None =0, With =1	Port-a-cath Infection None =0, With =1	The infusion port is blocked None =0, With =1	Drug extravasation None =0, With =1	Wound dehiscence None =0, With =1	Localized hematoma None =0, With =1	Catheter migration None =0, With =1	Catheter maintenance None =0, With =1	Impact on Activities of Daily Living (ADLs) None =0, With =1	Body image concerns None =0, With =1	Activity restrictions None =0, With =1	Accessing or de-accessing the port None =0, With =1	Anxiety about potential complications None =0, With =1	At which facility do you currently receive your PORT access care? 1. The original treating hospital; 2. A nearby hospital for convenience; 3. A large central/city hospital; 4. A community hospital; 5. A local oncology specialty hospital;	What is the total estimated out-of-pocket cost you incur for each PORT access visit? (This includes travel, accommodation, meals for you and your family, plus the procedure fee itself.) 1. ≤ ¥100 RMB 2. ¥100 - ¥200 RMB 3. ¥200 - ¥300 RMB 4. ¥300 - ¥400 RMB 5. ≥ ¥400 RMB	What is your one-way travel time from home to the facility where you receive PORT care? 1. Less than 30 minutes; 2. 30 to 60 minutes; 3. 1 to 2 hours; 4. 2 to 4 hours; 5. More than 4 hours	How frequently do you have your PORT accessed for maintenance? (on a regular basis) 1. Every 1 month 2. Every 2 months 3. Every 3 months 4. Less frequently than every 3 months / > 3 months
P001	40-60	22.21	2	1	1	2	1	2	1	2	1	2	1	1	1	2	6	2	2	1	7	1	0	0	0	0	1	0	0	0	0	0	0	0	0	0	0	0	0	0	0	0	0	0	0	1	2	2	3
P002	40-60	23.37	1	1	1	1	1	3	3	4	2	2	1	1	2	2	6	2	1	2	4	1	0	0	0	0	0	1	0	0	1	1	0	0	0	0	0	0	0	0	1	0	1	0	1	3	1	2	1
P003	＜40	21.08	2	2	1	1	1	5	4	2	1	2	1	1	2	2	6	2	3	1	4	2	0	0	0	0	1	0	1	1	1	1	0	0	0	0	0	0	0	0	0	0	1	0	0	1	2	2	1
P004	＜40	24.84	2	3	1	2	1	4	4	3	1	2	1	1	1	2	6	2	3	1	4	1	0	0	0	0	0	0	0	0	0	0	0	0	0	0	0	0	0	0	0	0	0	0	0	1	3	2	1
P005	40-60	21.91	2	2	1	2	1	4	1	2	3	2	4	1	1	2	6	2	3	2	4	1	0	0	0	0	0	0	1	0	1	0	0	0	0	0	0	0	0	0	0	0	0	0	0	1	2	5	2
P006	40-60	20.31	1	1	1	2	1	3	1	2	1	2	1	1	1	2	6	2	3	1	4	1	0	0	0	0	1	0	0	0	0	0	0	0	0	0	0	0	0	0	0	0	0	0	0	1	2	2	4
P007	40-60	27.34	1	2	1	2	1	2	1	1	3	2	1	1	2	2	6	1	3	1	4	2	0	0	0	1	0	0	0	0	0	0	0	0	0	0	0	0	0	1	0	0	0	0	0	3	3	4	2
P008	＜40	20.2	1	2	1	2	1	5	4	3	1	2	2	1	2	2	6	2	3	1	4	2	1	0	1	1	0	0	1	1	0	1	1	0	1	0	0	0	0	1	1	1	1	0	0	1	3	2	4
P009	＜40	22.48	1	2	1	2	1	2	4	1	1	2	1	1	1	2	6	2	3	2	4	1	0	0	0	0	0	0	0	0	0	0	0	0	0	0	0	0	0	0	0	0	0	0	0	1	2	3	4
P010	40-60	21.16	2	1	1	2	1	4	4	3	1	2	1	1	1	2	6	1	3	1	4	1	0	0	0	0	1	0	1	0	1	0	0	0	0	0	0	0	0	1	0	0	1	0	0	1	1	1	1
P011	＜40	21.48	1	2	1	2	1	4	4	2	1	2	1	1	1	2	6	1	3	1	7	1	0	0	0	0	0	0	1	1	1	1	0	0	0	0	0	0	0	1	0	0	0	0	0	1	3	2	1
P012	＜40	20.81	1	4	1	2	1	4	4	2	2	2	3	2	1	2	6	1	3	2	4	1	0	0	0	0	1	0	0	0	0	0	0	0	0	0	0	0	0	0	0	0	0	0	0	2	2	2	1
P013	40-60	27.53	2	2	1	1	1	3	1	2	2	2	1	1	2	2	1	2	3	1	4	1	0	0	0	0	1	0	0	0	0	1	0	0	0	0	0	0	0	1	0	0	0	0	0	1	5	4	3
P014	40-60	21.5	1	2	4	2	1	4	3	3	2	2	1	1	2	2	6	2	3	1	4	2	0	0	0	0	0	0	0	0	0	0	0	0	0	0	0	0	0	1	0	0	0	0	0	1	5	5	2
P015	40-60	25.04	1	2	1	2	1	2	1	2	2	1	4	1	2	2	6	2	3	2	4	2	0	0	0	0	1	0	0	0	1	0	0	0	0	0	0	0	0	1	0	0	0	0	0	1	4	3	3
P016	＜40	35.38	1	2	1	2	1	3	1	1	1	1	4	1	2	2	6	1	3	1	4	1	0	0	0	0	0	0	0	0	0	0	0	0	0	0	0	0	0	0	0	0	0	0	0	4	2	3	4
P017	40-60	22.15	2	3	1	1	1	2	1	1	2	1	4	1	1	2	6	2	3	2	4	1	0	0	0	0	0	0	0	0	0	0	0	0	0	0	0	0	0	0	0	0	0	0	0	3	5	3	4
P018	40-60	21.48	1	4	1	2	1	5	4	4	1	2	1	1	1	2	6	2	3	1	4	2	0	0	0	0	1	0	0	0	0	0	0	0	0	0	0	0	0	1	0	0	1	0	0	1	2	2	2
P019	40-60	20.55	2	2	1	2	1	3	4	3	1	2	1	1	2	1	6	2	3	1	4	2	0	0	0	0	0	1	0	1	1	0	0	0	1	0	0	0	0	1	0	0	0	0	0	1	2	2	1
P020	40-60	22.22	1	2	1	2	1	2	1	1	1	2	2	1	2	2	1	2	3	1	4	1	0	0	0	0	1	0	0	0	0	0	0	0	0	0	0	0	0	1	1	1	0	1	1	1	3	3	2
P021	＜40	22.46	1	2	1	2	1	4	4	2	1	2	1	1	2	2	6	2	3	2	7	2	0	0	0	0	0	1	1	1	1	0	0	0	0	0	0	0	0	1	0	0	0	1	0	1	4	3	2
P022	40-60	20.55	2	1	1	1	1	4	3	2	2	2	2	1	1	2	6	1	3	1	4	2	0	0	0	0	1	1	0	0	1	0	0	0	0	0	0	0	0	1	0	1	1	0	0	1	5	4	1
P023	40-60	20.75	2	2	1	2	1	3	1	2	2	2	4	1	1	2	6	2	3	2	4	1	0	0	0	0	1	0	0	0	0	0	0	0	0	0	0	0	0	0	0	0	0	0	0	1	3	5	1
P024	40-60	24.42	1	3	1	1	1	4	3	3	1	2	1	1	1	2	6	2	3	1	7	2	0	0	0	0	1	0	0	0	0	0	0	0	0	0	0	0	0	0	0	0	0	0	1	1	2	2	1
P025	40-60	22.64	1	3	1	1	1	4	1	1	1	1	3	3	2	2	6	2	3	1	4	1	0	0	0	0	1	0	0	0	1	0	0	0	0	0	0	0	0	0	0	0	0	0	0	1	2	4	1
P026	40-60	28.88	2	2	1	1	1	1	1	2	2	1	4	1	1	2	5	2	3	1	4	1	0	0	0	0	1	0	0	0	0	1	0	0	0	0	0	0	0	1	0	0	0	0	0	2	3	5	1
P027	40-60	40.89	2	2	1	1	1	2	1	1	2	2	4	1	1	2	6	1	3	2	7	1	0	0	1	0	0	0	1	0	0	1	0	0	0	0	0	0	0	1	0	0	0	0	0	1	4	5	1
P028	40-60	20.55	2	2	1	1	1	3	4	2	2	2	1	1	1	2	6	2	3	2	7	1	0	0	0	0	1	0	0	0	1	1	0	0	0	0	0	0	0	0	0	1	1	0	0	4	2	3	1
P029	40-60	24.03	2	3	1	2	1	5	4	2	2	2	4	1	2	1	6	2	3	2	4	2	0	0	0	0	1	0	0	0	0	1	0	0	0	0	0	0	0	1	0	0	0	0	0	1	5	3	2
P030	40-60	21.37	1	2	4	2	1	3	3	2	1	2	2	1	1	2	6	2	3	1	4	1	0	0	0	0	1	1	0	0	0	1	0	0	0	0	0	0	0	0	0	0	0	0	0	1	5	5	2
P031	40-60	26.3	1	2	1	2	1	1	1	1	2	1	4	1	1	2	6	2	3	1	4	2	0	0	1	0	0	0	1	0	0	1	0	0	0	0	0	0	0	0	0	0	0	0	0	4	3	4	3
P032	40-60	24.77	1	1	1	1	1	2	1	2	1	1	4	1	2	2	6	2	3	2	4	1	0	0	0	0	1	0	0	0	1	1	0	0	0	0	0	0	0	1	0	0	1	0	0	1	5	2	4
P033	40-60	25.59	2	2	1	2	1	3	4	2	3	2	4	1	2	1	6	2	3	1	4	2	0	0	0	0	0	1	0	0	1	0	0	0	0	0	0	0	0	1	0	0	0	0	0	1	5	5	4
P034	＞60	22.49	1	3	1	1	1	2	3	3	2	2	1	3	2	2	6	2	3	1	4	2	0	0	0	0	1	0	1	0	0	1	0	0	0	0	0	0	0	0	0	0	0	0	1	4	5	5	1
P035	＜40	22.15	2	5	1	1	1	2	4	3	1	2	1	1	1	2	6	2	3	2	4	1	0	0	0	0	1	0	0	0	0	0	0	0	0	0	0	0	0	0	0	0	0	0	0	1	2	2	3
P036	＜40	22.89	1	3	1	1	1	4	4	3	2	2	1	1	1	2	6	2	3	2	4	1	0	0	0	0	0	0	0	0	0	0	0	0	0	0	0	0	0	0	0	0	0	0	0	1	2	3	1
P037	40-60	17.9	1	2	1	1	1	4	2	3	1	2	1	1	1	2	6	2	3	2	4	1	0	0	0	0	1	0	0	1	0	0	0	0	0	0	0	0	0	1	0	1	1	1	1	1	3	3	3
P038	40-60	22.86	2	5	1	1	1	4	4	3	1	2	1	1	2	2	6	2	3	1	4	2	0	0	0	0	0	1	0	0	0	0	0	0	0	0	0	0	0	1	0	0	1	1	1	4	1	3	2
P039	40-60	25	1	1	1	1	1	4	4	2	2	2	1	1	2	2	6	2	3	1	6	1	0	0	0	0	1	0	0	0	1	0	0	0	0	0	0	0	0	1	0	0	1	0	0	3	2	2	1
P040	＜40	22.03	2	2	1	2	1	4	1	2	2	2	1	2	1	2	6	2	3	2	4	2	0	0	0	0	0	0	0	0	0	0	0	0	0	0	0	0	0	1	0	1	0	0	0	3	2	1	1
P041	40-60	18.13	1	1	1	2	1	3	3	2	1	2	1	3	1	2	6	2	3	1	4	2	0	0	0	0	1	1	0	0	1	0	0	0	0	0	0	0	0	1	0	0	1	0	1	1	2	2	3
P042	40-60	23.88	2	2	1	2	1	1	4	2	1	2	4	1	2	2	6	1	3	1	4	2	0	0	0	0	1	0	0	0	0	0	0	0	0	0	0	0	0	1	1	0	0	0	0	4	5	3	1
P043	40-60	28.3	1	1	2	2	1	1	1	2	1	2	4	1	1	1	6	2	3	1	7	2	0	0	0	0	1	0	0	0	0	0	0	0	0	0	0	0	0	0	0	0	0	0	1	1	2	2	2
P044	40-60	20.83	2	2	1	2	1	4	4	4	1	2	4	1	1	2	6	2	3	1	4	1	0	0	0	0	1	0	0	0	0	0	0	0	0	0	0	0	0	0	0	0	0	0	0	1	2	3	2
P045	40-60	22.86	1	1	1	2	2	4	3	3	1	2	1	1	1	2	6	2	3	1	4	1	0	0	0	0	1	0	0	0	0	0	0	0	0	0	0	0	0	0	0	0	1	0	1	4	5	2	4
P046	＞60	20.69	2	2	1	1	1	3	3	3	1	2	1	3	1	1	6	2	3	1	4	2	0	0	0	0	0	0	0	0	0	0	0	0	0	0	0	0	0	1	0	0	0	0	0	1	2	3	2
P047	40-60	21.45	2	2	1	1	2	2	1	1	2	1	4	3	2	1	1	2	1	1	6	1	0	0	0	0	1	1	0	0	0	0	0	0	0	0	0	0	0	0	0	0	1	0	1	1	5	4	1
P048	40-60	21.64	1	2	1	1	1	2	1	2	2	2	1	1	2	2	6	2	3	1	4	1	0	0	0	0	0	0	0	0	0	0	0	0	0	0	0	0	0	0	0	0	0	0	0	1	3	4	3
P049	40-60	18.55	1	4	1	1	1	2	3	2	2	2	1	3	2	2	1	2	3	2	4	1	0	0	0	0	0	0	0	0	0	0	0	0	0	0	0	0	0	0	0	0	0	0	0	1	5	4	1
P050	＞60	22.89	1	2	1	1	1	1	1	1	1	1	4	1	1	2	6	2	3	1	4	2	0	0	0	0	1	1	0	0	1	1	0	0	0	0	0	0	0	1	1	0	0	0	0	1	2	2	3
P051	40-60	23.92	2	2	1	1	1	3	1	2	1	2	2	1	2	2	6	2	3	1	4	1	0	0	0	0	1	0	0	0	0	0	0	0	0	0	0	0	0	0	0	0	0	0	0	4	3	2	2
P052	40-60	20.28	1	1	1	2	1	3	1	2	2	2	1	1	1	2	6	2	3	1	7	1	0	0	0	0	1	0	0	0	0	0	0	0	0	0	0	0	0	1	0	0	1	0	0	1	5	4	2
P053	＞60	23.44	1	1	1	1	1	3	3	2	1	2	2	1	1	2	6	2	3	2	4	1	0	0	0	0	1	1	0	0	0	1	0	0	0	0	0	0	0	0	0	0	0	0	0	1	5	3	2
P054	40-60	22.15	1	2	1	1	1	3	3	1	3	2	1	1	1	2	6	2	3	2	7	1	0	0	0	0	1	0	0	0	0	0	0	0	0	0	0	0	0	0	0	0	0	0	0	3	1	1	1
P055	40-60	23.44	1	2	1	2	1	2	1	1	2	2	4	1	1	2	6	2	3	1	4	1	1	0	0	0	0	0	1	1	0	0	0	0	0	0	0	0	0	1	0	0	0	0	0	3	1	3	3
P056	40-60	21.97	1	2	1	2	1	4	1	1	1	2	2	1	1	2	6	2	3	1	7	1	0	0	0	0	0	0	0	0	0	0	0	0	0	0	0	0	0	0	0	0	0	0	0	1	2	2	2
P057	＞60	27.06	1	2	1	1	1	2	1	1	2	2	4	1	1	2	6	2	3	1	4	1	0	0	0	0	1	0	0	0	0	0	0	0	0	0	0	0	0	0	0	0	0	0	0	2	3	2	2
P058	＜40	24.03	2	2	1	1	1	4	4	2	1	2	2	1	2	1	6	2	3	2	4	2	0	0	0	0	1	1	0	0	0	0	0	0	0	0	0	0	0	1	0	0	0	0	0	1	3	3	3
P059	＜40	25.78	1	3	2	1	1	3	1	2	1	1	4	1	3	2	1	2	3	2	4	2	0	0	0	0	1	1	0	0	1	1	0	0	0	0	0	0	0	1	0	0	1	1	1	1	4	4	2
P060	40-60	17.94	2	2	1	1	1	5	4	2	1	2	1	1	1	1	6	2	3	2	4	2	0	0	0	0	0	0	0	0	1	0	0	0	0	0	0	0	0	0	0	0	1	0	0	1	2	3	1
P061	40-60	22.46	2	3	1	1	1	3	1	1	2	2	4	1	1	2	6	2	3	1	4	1	0	0	0	0	1	0	1	0	0	1	0	0	0	0	0	0	0	1	0	0	0	0	1	1	5	4	3
P062	40-60	24.84	1	2	1	1	1	2	3	2	1	2	1	3	2	1	6	2	3	2	4	1	0	0	0	0	1	1	1	0	0	1	0	0	0	0	0	0	0	1	0	1	1	1	1	1	3	2	2
P063	40-60	22.66	2	2	1	2	1	3	1	1	2	1	4	1	1	2	6	2	1	2	6	2	0	0	0	0	0	0	0	0	0	0	0	0	0	0	0	0	0	1	0	0	0	0	0	1	2	4	2
P064	40-60	23.56	2	2	1	1	1	3	3	2	2	2	1	1	1	2	6	2	3	1	4	1	0	0	0	0	0	0	0	0	0	0	0	0	0	0	0	0	0	1	0	0	0	0	0	1	3	3	3
P065	40-60	20.81	1	1	1	2	1	2	1	1	2	1	4	1	1	2	6	2	3	1	4	1	0	0	1	0	0	1	0	1	0	1	0	0	0	0	0	0	0	0	0	0	0	0	1	1	2	5	2
P066	＞60	24.34	2	2	1	1	1	2	1	1	1	1	2	1	1	2	6	2	3	1	4	1	0	0	0	0	1	1	0	0	0	0	0	0	0	0	0	0	0	0	0	0	0	0	0	1	2	3	2
P067	40-60	23.44	2	3	1	1	1	3	3	2	1	2	2	1	1	2	6	2	3	2	3	1	0	0	0	0	1	0	0	0	0	0	0	0	0	0	0	0	0	0	0	0	0	0	0	4	3	2	2
P068	40-60	22.51	2	3	1	1	1	5	3	4	1	2	1	3	1	2	6	2	3	2	4	1	0	0	0	0	1	1	0	0	0	1	0	0	0	0	0	0	0	0	0	0	0	0	1	1	2	2	2
P069	＞60	20.39	1	3	1	1	1	2	3	2	2	2	1	1	1	2	6	2	3	1	4	1	0	0	0	0	1	0	1	0	0	0	0	0	0	0	0	0	0	0	0	1	1	0	1	4	2	2	1
P070	40-60	19.92	1	2	1	2	1	4	4	2	2	2	1	2	2	2	6	2	3	2	4	2	0	0	0	0	1	1	0	0	0	0	0	0	0	0	0	0	0	1	0	0	0	0	0	1	5	5	2
P071	＜40	24.65	2	2	1	1	1	2	2	2	2	1	4	1	1	2	1	2	3	2	7	1	0	0	0	0	1	0	0	0	0	0	0	0	0	0	0	0	0	1	0	0	0	0	0	2	2	3	1
P072	40-60	24.03	1	1	1	1	1	3	1	2	2	2	2	1	2	2	6	2	3	1	4	1	0	0	0	0	0	1	1	1	0	0	0	0	0	0	0	0	0	1	0	1	1	1	1	2	5	5	3
P073	40-60	23.23	2	2	1	1	1	5	4	2	1	2	1	1	2	2	6	2	3	2	7	2	0	0	0	0	1	0	0	0	0	0	0	0	0	0	0	0	0	1	0	0	1	0	0	4	3	3	2
P074	40-60	23.05	1	2	1	1	1	3	3	2	2	2	2	1	1	2	6	2	3	1	4	1	0	0	0	0	0	0	0	0	1	0	0	0	0	0	0	0	0	1	0	0	0	0	0	1	4	5	2
P075	40-60	21.48	1	2	1	2	1	4	1	2	1	2	1	1	1	2	6	2	3	1	7	1	0	0	0	0	0	0	0	0	0	0	0	0	0	0	0	0	0	0	0	0	0	0	0	1	3	3	4
P076	40-60	25.78	2	2	4	2	1	1	2	2	2	1	1	1	1	2	6	2	3	1	4	2	0	0	0	0	0	1	0	1	1	1	0	0	0	0	0	0	0	0	1	0	0	0	0	1	2	5	2
P077	40-60	25.63	1	3	1	1	1	1	2	1	1	1	4	1	2	2	6	2	3	2	7	1	0	0	0	0	1	0	0	0	0	0	0	0	0	0	0	0	0	0	0	0	0	0	0	4	3	3	1
P078	40-60	21.45	1	3	1	1	1	2	1	1	1	2	2	1	1	2	6	2	3	2	4	1	0	0	0	0	0	1	0	1	0	0	0	0	0	0	0	0	0	1	0	1	0	0	0	1	2	3	2
P079	＞60	24.39	1	1	1	1	1	3	3	2	2	2	3	3	2	2	6	2	3	2	4	1	0	0	0	0	1	0	0	0	0	1	0	0	0	0	0	0	0	1	0	0	0	0	0	1	3	4	2
P080	40-60	24.65	2	3	1	1	1	1	1	1	3	1	4	1	1	2	6	2	3	1	4	1	0	0	0	0	0	0	0	0	0	0	0	0	0	0	0	0	0	0	0	0	0	0	0	4	4	3	2
P081	40-60	20.03	1	2	1	1	1	5	4	2	2	2	1	1	2	2	6	2	3	2	4	2	0	0	0	0	1	0	0	0	1	0	0	0	0	0	0	0	0	0	0	0	0	0	1	4	1	1	1
P082	40-60	20.28	2	3	1	1	1	2	3	2	1	2	2	1	2	1	6	2	3	2	3	1	0	0	0	0	0	0	0	0	0	0	0	0	0	0	0	0	0	1	0	0	0	0	0	2	2	1	2
P083	40-60	24.61	2	1	1	1	1	2	1	1	1	1	4	1	1	2	6	2	3	2	4	1	0	0	0	0	1	0	0	0	1	0	0	0	0	0	0	0	0	1	0	0	1	0	0	1	2	2	2
P084	40-60	23.34	1	1	1	2	1	2	1	1	1	2	1	1	2	2	6	2	3	1	4	1	0	0	0	0	1	1	0	0	1	1	0	0	1	0	0	0	0	1	0	0	1	0	0	4	3	3	1
P085	40-60	24.84	2	2	1	2	1	2	3	3	1	2	1	3	2	2	6	2	3	1	4	2	0	0	0	0	0	0	0	0	0	0	0	0	0	0	0	0	0	0	0	0	0	0	1	1	2	2	2
P086	40-60	20.81	1	1	1	1	1	2	1	1	1	2	2	1	3	2	5	2	3	1	3	1	0	0	0	0	1	0	0	0	0	0	0	0	0	0	0	0	0	0	0	0	0	0	0	1	2	2	4
P087	＜40	21.09	2	1	4	1	1	5	4	3	2	2	3	1	2	2	6	2	3	1	4	1	0	0	0	0	1	1	0	0	0	0	0	0	0	0	0	0	0	1	0	0	1	0	1	2	2	1	1
P088	40-60	21.33	2	3	1	1	1	1	1	1	2	2	4	1	2	1	1	2	3	2	7	1	0	0	0	0	0	0	0	0	0	0	0	0	0	0	0	0	0	0	0	0	0	0	0	1	5	4	1
P089	40-60	24.03	2	4	1	2	1	2	2	2	1	2	1	1	2	2	6	2	3	1	4	1	0	0	0	0	1	0	0	0	0	1	0	0	1	0	0	0	0	0	0	0	0	0	0	1	3	2	1
P090	40-60	21.23	1	2	1	2	1	4	4	1	2	2	1	1	2	2	6	1	3	2	4	1	0	0	0	0	0	1	0	0	1	0	0	0	0	0	0	0	0	1	0	0	0	0	1	1	3	4	1
P091	40-60	20.44	1	2	1	1	1	2	1	1	2	1	4	1	2	1	6	2	3	2	4	1	0	0	0	0	1	0	0	1	0	0	0	0	0	0	0	0	0	1	0	0	1	0	0	1	5	5	4
P092	＜40	23.44	2	2	1	2	1	4	1	2	1	2	2	1	1	2	6	1	3	1	4	1	0	0	0	0	1	0	0	0	1	0	0	0	0	0	0	0	0	1	0	1	1	0	0	1	3	2	2
P093	40-60	27.89	2	1	1	1	1	5	1	3	1	2	2	1	2	2	6	2	3	2	7	2	0	0	0	0	1	0	0	0	0	0	0	0	0	0	0	0	0	1	0	0	0	0	0	1	3	2	2
P094	40-60	20.66	2	2	1	1	1	2	3	1	3	2	1	3	1	2	6	2	3	1	4	1	0	0	0	0	1	1	0	0	0	0	0	0	0	0	0	0	0	1	0	0	0	0	0	1	5	5	2
P095	40-60	23.31	2	2	1	1	1	3	2	2	1	2	1	1	2	2	6	2	3	1	7	2	0	0	0	0	1	0	0	0	0	0	0	0	0	0	0	0	0	0	0	0	0	0	0	1	1	3	2
P096	40-60	24.35	1	2	1	1	1	2	1	1	1	2	1	1	2	1	5	2	3	2	4	2	0	0	0	0	0	0	0	0	0	0	0	0	0	0	0	0	0	0	0	0	0	0	0	1	3	3	4
P097	40-60	27.77	1	1	1	1	1	1	1	2	2	1	4	1	1	2	6	2	3	1	7	1	0	0	0	0	0	0	0	0	0	0	0	0	0	0	0	0	0	0	0	0	0	0	0	1	3	4	3
P098	40-60	22.51	2	2	1	1	1	4	3	2	1	2	1	1	1	2	6	2	3	2	4	1	0	0	0	0	1	0	0	0	0	0	0	0	0	0	0	0	0	0	0	0	0	0	0	1	2	1	2
P099	40-60	22.64	2	1	1	1	1	3	1	1	2	1	2	1	2	2	6	2	3	1	4	1	0	0	0	0	1	0	0	0	0	0	0	0	0	0	0	0	0	0	0	0	0	0	0	4	2	2	3
P100	40-60	25.2	2	2	1	1	1	4	3	3	3	2	3	1	1	2	6	2	3	1	4	1	0	0	0	0	1	1	0	0	0	0	0	0	0	0	0	0	0	1	0	0	0	0	0	4	5	5	3
P101	＜40	20.17	2	1	1	2	1	5	4	3	1	2	1	1	2	2	6	1	3	2	4	1	0	0	0	0	0	1	0	1	1	1	0	0	0	0	0	0	0	0	0	1	1	0	0	4	3	2	1
P102	＞60	24.24	1	1	1	2	1	5	4	3	1	2	2	3	1	2	6	2	3	1	7	2	0	0	0	0	1	1	0	1	0	0	0	0	0	0	0	0	0	1	0	0	1	0	0	1	2	3	2
P103	40-60	26.9	2	2	1	2	1	4	3	1	2	2	1	3	1	2	6	2	3	1	7	2	0	0	0	0	0	0	1	0	0	0	0	0	0	0	0	0	1	0	0	0	0	0	0	1	4	5	1
P104	40-60	24.44	1	3	1	1	1	1	1	2	1	2	1	1	1	2	6	2	3	1	5	1	0	0	0	0	1	0	0	0	0	0	0	0	0	0	0	0	0	0	0	0	0	0	0	1	2	4	2
P105	40-60	23.83	2	1	1	2	1	5	4	4	1	2	1	1	1	1	6	2	3	1	4	2	0	0	0	0	1	0	0	0	0	0	0	0	0	0	0	0	0	1	0	0	0	0	1	1	3	2	2
P106	40-60	24.89	2	2	1	1	1	2	1	3	1	2	2	1	1	2	6	2	3	2	7	1	0	0	0	0	1	0	0	0	0	0	0	0	0	0	0	0	0	0	0	0	0	0	0	4	2	2	2
P107	＜40	31.25	2	2	1	2	1	5	4	2	1	2	1	2	2	2	6	2	3	1	4	2	0	0	0	0	0	0	0	0	1	0	0	0	0	0	0	0	0	1	0	0	0	0	0	1	2	2	2
P108	40-60	23.11	1	2	1	1	1	3	2	2	1	2	1	1	1	2	6	2	3	1	4	1	0	0	0	0	0	0	0	0	0	0	0	0	0	0	0	0	0	1	0	0	0	0	0	1	2	2	2
P109	40-60	20.09	1	1	1	1	1	2	2	1	1	2	4	1	2	2	6	2	3	1	7	2	0	0	0	0	1	0	0	0	1	0	0	0	0	0	0	0	0	0	0	0	0	0	0	1	3	3	4
P110	40-60	18.36	2	3	1	1	1	3	1	1	1	2	2	1	2	2	6	2	3	2	7	1	0	0	0	1	0	1	0	0	0	1	0	0	0	0	0	0	0	1	0	0	0	0	0	1	2	2	2
P111	40-60	24.46	2	2	1	1	1	1	2	1	2	1	4	1	1	1	6	2	3	2	6	1	0	0	0	0	0	1	0	0	0	1	0	0	0	0	0	0	0	1	0	0	0	0	0	3	3	3	1
P112	40-60	19.31	1	3	1	1	1	3	3	2	1	2	1	1	2	2	6	2	3	1	4	2	0	0	0	0	0	0	0	0	1	1	0	0	0	0	0	0	0	1	0	0	0	0	1	1	3	3	3
P113	40-60	21.29	1	2	1	1	1	2	2	2	3	2	4	3	1	2	6	2	3	1	6	1	0	0	0	0	1	0	0	0	0	0	0	0	0	0	0	0	0	0	0	0	0	0	0	2	2	3	2
P114	＞60	22.58	1	2	1	1	1	1	1	1	2	2	2	1	1	2	6	2	3	1	6	2	0	0	0	0	1	1	0	1	1	1	0	0	0	0	0	0	0	1	0	1	1	0	0	1	5	5	3
P115	＜40	20.03	1	1	1	1	1	5	2	1	3	2	1	1	2	2	6	1	3	1	7	1	0	0	0	0	1	0	0	0	0	0	0	0	0	0	0	0	0	1	0	0	1	0	0	1	5	5	3
P116	40-60	24.09	1	2	1	1	1	2	3	2	1	2	2	1	1	2	6	2	3	2	4	2	0	0	0	0	1	1	0	1	1	0	0	0	0	0	0	0	0	0	0	0	0	0	0	1	2	3	3
P117	40-60	24.97	1	1	1	1	1	2	1	3	1	2	4	1	1	2	6	2	3	1	7	1	0	0	0	0	0	0	0	0	0	0	0	0	0	0	0	0	0	0	0	0	0	0	0	1	1	2	1
P118	40-60	20.43	2	4	1	2	1	2	3	2	1	2	2	1	1	2	6	2	3	1	5	1	0	0	0	0	1	0	0	0	0	1	0	0	0	0	0	0	0	0	0	1	1	0	0	1	4	3	1
P119	40-60	26.81	1	2	1	1	1	2	4	1	2	2	2	1	1	1	6	2	3	1	7	2	0	0	0	0	1	0	0	0	0	0	0	0	0	0	0	0	0	0	0	0	0	0	0	1	2	3	3
P120	40-60	28.04	2	1	1	1	1	1	1	1	1	1	1	1	1	1	6	2	3	2	7	1	0	0	0	0	0	0	0	0	0	0	0	0	0	0	0	0	0	0	0	0	0	0	0	4	5	5	1
P121	＜40	22.89	1	2	1	1	1	4	1	1	2	2	4	3	2	2	6	2	3	2	4	1	0	0	0	0	1	0	0	0	0	0	0	0	0	0	0	0	0	0	0	0	1	0	0	1	3	4	2
P122	40-60	20	1	2	1	1	1	4	3	2	2	2	1	1	1	1	6	2	3	2	4	1	0	0	0	0	0	0	0	0	0	0	0	0	0	0	0	0	0	0	0	0	0	0	0	1	4	5	2
P123	40-60	21.33	2	1	1	1	1	4	4	2	2	2	1	1	2	2	6	2	3	2	4	1	0	0	0	0	1	1	0	0	1	0	0	0	0	0	0	0	0	1	0	0	1	1	1	2	2	1	1
P124	40-60	19.82	2	1	1	1	1	4	3	1	2	2	1	1	1	2	6	2	3	1	4	1	0	0	0	0	1	1	0	0	1	0	0	0	0	0	0	0	0	1	0	0	0	0	0	1	3	3	1
P125	40-60	23.92	2	1	1	2	1	3	1	1	2	1	4	1	2	2	6	2	3	1	7	1	0	0	0	0	0	1	1	1	1	1	0	0	0	0	0	0	0	1	0	0	0	0	1	1	3	3	2
P126	40-60	24.97	1	3	4	1	2	3	4	1	1	2	2	1	1	2	6	2	3	2	4	2	0	0	0	1	0	1	1	1	0	0	0	0	0	0	0	0	0	1	0	0	0	0	0	1	4	5	3
P127	40-60	24.24	1	3	1	1	1	4	4	4	1	2	1	1	2	2	6	1	3	2	7	2	0	0	0	0	1	1	1	0	0	1	0	0	0	0	0	0	0	1	1	0	1	1	0	1	3	3	1
P128	40-60	20.2	2	1	1	1	1	2	3	2	2	2	1	1	1	2	6	2	3	2	4	1	0	0	0	0	0	0	0	0	1	0	0	0	0	0	0	0	0	1	0	1	0	0	0	1	3	3	3
P129	40-60	22.27	2	3	4	1	1	5	3	1	1	2	1	1	2	2	6	2	1	2	6	2	0	0	0	0	1	0	0	0	0	0	0	0	0	0	0	0	0	0	0	0	0	0	0	2	2	1	2
P130	40-60	25.63	2	2	1	1	1	2	1	2	2	1	4	1	1	2	6	2	3	1	4	2	0	0	0	0	0	0	0	0	0	0	0	0	0	0	0	0	0	0	0	0	0	0	0	1	5	4	4
P131	40-60	23.24	1	2	4	1	1	3	3	2	3	2	1	1	1	2	6	2	3	2	4	1	0	0	0	0	0	0	0	0	0	0	0	0	0	0	0	0	0	0	0	0	1	0	0	4	4	4	1
P132	40-60	25.07	1	1	1	2	1	2	4	1	2	1	1	1	2	2	6	2	3	1	4	2	1	0	0	0	1	1	0	0	1	0	0	0	0	0	0	0	0	1	0	0	0	0	1	1	2	3	3
P133	40-60	20.4	1	2	1	1	1	1	1	1	1	2	2	1	1	2	6	2	3	1	4	1	0	0	0	0	1	0	0	0	0	0	0	0	0	0	0	0	0	1	0	0	0	0	0	1	2	3	3
P134	40-60	22.22	1	2	1	1	1	2	1	1	2	1	4	1	2	1	5	2	3	2	4	1	0	0	0	0	1	0	0	0	0	0	0	0	0	0	0	0	0	0	0	0	0	0	0	1	4	4	3
P135	＞60	25.3	1	2	1	1	1	1	3	1	1	2	1	1	2	2	6	2	3	2	4	2	0	0	0	0	1	0	1	0	1	0	1	0	0	0	0	0	0	0	0	1	1	0	0	4	2	3	1
P136	40-60	23.73	1	3	1	1	1	3	4	3	1	2	4	1	1	2	6	2	3	2	4	1	0	0	0	0	1	1	1	0	1	0	0	0	0	0	0	0	0	1	0	0	1	0	0	1	3	3	2
P137	40-60	26.56	2	2	1	1	1	2	1	2	2	2	2	1	1	1	6	2	3	1	4	2	0	0	0	0	0	0	0	0	0	0	0	0	0	0	0	0	0	1	0	0	0	0	0	3	3	5	3
P138	＞60	25.97	1	1	1	1	1	1	3	2	2	2	1	1	1	2	6	2	3	1	4	1	0	0	0	0	0	0	0	0	0	0	0	0	0	0	0	0	0	1	0	0	0	0	0	1	3	3	4
P139	40-60	17.9	1	3	1	1	1	2	1	1	2	1	4	1	2	2	6	1	3	2	4	1	0	0	0	0	1	0	0	1	0	0	0	0	0	0	0	0	0	0	0	0	1	1	0	1	5	5	3
P140	40-60	23.44	2	3	1	3	1	3	3	2	2	2	1	1	2	2	6	2	2	2	4	1	0	0	0	0	1	0	1	0	1	1	1	0	0	0	0	0	0	0	0	0	0	0	0	4	2	1	1
P141	40-60	19.72	2	2	1	1	1	1	1	2	2	1	1	1	2	2	6	2	3	1	4	1	0	0	0	0	1	1	1	0	1	0	0	0	0	0	0	0	0	1	0	0	1	0	0	1	3	3	3
P142	40-60	22.94	1	1	1	1	1	3	3	2	2	2	1	1	1	2	6	2	3	2	4	2	0	0	0	0	1	1	0	0	0	0	0	0	0	0	0	1	0	1	0	0	0	0	0	1	4	4	3
P143	40-60	24.03	2	2	1	2	1	3	3	2	2	2	2	1	1	2	6	2	3	1	4	1	0	0	0	0	1	0	0	0	0	0	0	0	0	0	0	0	0	0	0	0	0	0	0	1	2	1	2
P144	40-60	25.1	1	4	1	3	1	2	3	1	2	2	1	1	2	2	6	2	3	2	4	2	1	0	1	0	1	0	1	0	0	0	0	0	0	0	0	0	0	0	0	0	0	0	0	1	2	5	3
P145	＞60	29	1	1	1	2	1	3	3	2	3	2	1	3	2	2	6	2	3	1	4	1	0	0	0	0	1	0	0	0	1	0	0	0	0	0	0	0	0	0	0	0	1	0	1	3	4	3	1
P146	＞60	24.03	1	2	1	1	1	1	3	3	1	2	1	1	2	2	6	2	3	2	5	1	0	0	0	0	1	0	0	0	1	1	0	0	0	0	0	0	0	0	0	0	0	0	0	1	3	2	2
P147	40-60	22.49	3	5	1	2	1	2	1	1	2	2	2	1	1	2	6	2	3	1	7	1	0	0	0	0	0	0	0	0	0	0	0	0	0	0	0	0	0	1	0	0	0	0	0	2	1	1	1
P148	40-60	20	1	2	1	1	1	5	4	2	2	2	1	3	1	2	6	2	3	1	4	1	0	0	0	0	1	0	0	0	0	0	0	0	0	0	0	0	0	1	0	1	0	0	0	1	2	5	2
P149	40-60	18.9	1	2	1	1	1	1	1	1	2	1	4	1	2	2	6	2	3	1	3	1	0	0	0	0	0	0	0	0	0	0	0	0	0	0	0	0	0	0	0	0	0	0	0	2	2	4	2
P150	40-60	23.14	2	1	1	1	1	3	1	2	2	1	4	1	2	1	6	2	3	1	7	2	0	0	0	0	0	1	1	1	1	0	0	0	0	0	0	0	0	1	0	0	1	0	1	1	5	5	1
P151	＞60	20.78	2	3	1	1	1	4	3	2	1	2	4	1	3	2	6	2	3	1	4	2	0	0	0	0	0	0	0	0	0	0	0	0	0	0	0	0	0	0	0	0	0	0	0	1	3	3	2
P152	40-60	22.21	1	1	3	1	1	2	4	1	2	2	1	1	1	2	6	2	3	1	4	1	0	0	0	0	1	1	0	0	0	0	0	0	0	0	0	0	0	1	0	0	0	0	0	1	2	3	2
P153	40-60	28.04	2	1	1	1	1	2	1	2	1	2	2	1	1	2	6	2	3	1	7	1	0	0	0	0	0	0	0	0	0	0	0	0	0	0	0	0	0	0	0	0	0	0	0	1	4	2	4
P154	40-60	20.54	2	1	1	1	1	2	2	1	2	2	4	1	2	2	6	2	3	1	4	1	0	0	0	0	1	0	0	1	0	0	0	0	0	0	0	0	0	0	1	0	1	0	0	4	3	3	2
P155	40-60	23.42	2	4	1	1	1	3	2	2	2	2	1	2	1	2	6	2	3	2	7	1	0	0	0	0	0	0	0	0	0	0	0	0	0	0	0	0	0	1	0	0	1	0	0	1	3	5	2
P156	40-60	21.23	1	2	1	1	1	2	1	1	2	1	4	1	2	2	6	2	3	1	4	2	1	0	0	0	0	1	0	0	0	1	0	0	0	0	0	0	0	1	0	0	0	0	0	1	2	5	2
P157	40-60	24.44	2	2	1	1	1	5	4	2	2	2	1	1	1	2	6	2	3	1	4	2	0	0	0	0	1	0	0	0	1	1	1	0	0	0	0	0	0	0	0	0	0	0	1	1	3	4	1
P158	40-60	25.64	1	2	1	1	1	4	3	2	1	2	2	1	2	2	1	2	3	2	4	1	0	0	0	0	0	0	0	0	0	0	0	0	0	0	0	0	0	0	0	0	0	0	0	1	3	2	2
P159	＜40	22.89	1	2	1	1	1	1	1	1	2	1	4	1	2	2	6	1	3	1	6	1	0	0	0	1	1	0	0	0	0	0	0	0	0	0	0	0	0	0	0	0	0	0	0	4	5	5	3
P160	40-60	23.44	2	2	1	1	1	1	1	1	2	1	4	1	1	2	6	2	3	2	6	2	0	0	0	0	0	0	0	0	0	0	0	0	0	0	0	0	0	0	0	0	0	0	0	4	5	3	1
P161	40-60	24.14	2	3	1	2	1	1	1	2	2	1	4	1	1	2	6	2	3	1	4	1	0	0	0	0	1	0	0	0	0	0	0	0	0	0	0	0	0	0	0	0	0	0	0	1	4	3	2
P162	＞60	21.48	2	2	1	2	1	4	3	4	1	2	1	1	1	2	6	2	3	1	7	1	0	0	0	0	1	1	0	0	0	0	0	0	0	0	0	0	0	1	0	0	0	0	0	1	3	2	3
P163	40-60	24.46	2	1	1	1	1	1	1	1	2	1	1	1	2	1	6	1	3	1	4	1	0	0	0	0	1	0	0	0	0	0	0	0	0	0	0	0	0	1	0	0	0	0	1	1	5	3	3
P164	＜40	18.52	2	2	1	1	1	5	4	2	2	2	1	1	2	2	6	2	3	1	4	1	0	0	0	0	1	0	1	0	1	0	0	0	0	0	0	0	0	1	0	1	1	0	1	1	3	4	2
P165	＞60	18.97	1	4	1	1	1	3	3	2	1	2	1	3	1	2	6	2	3	2	7	2	0	0	0	0	1	1	0	1	0	1	0	0	0	0	0	0	0	1	0	0	0	0	1	1	3	3	1
P166	40-60	22.43	1	2	1	1	1	3	3	3	2	2	1	1	1	2	6	2	3	2	4	1	0	0	0	0	1	0	0	0	0	0	0	0	0	0	0	0	0	0	0	0	1	0	1	3	2	2	2
P167	40-60	21.08	2	3	1	3	1	5	3	4	3	2	3	1	1	2	6	2	3	2	4	1	0	0	0	0	1	0	0	0	0	0	0	0	0	0	0	0	0	1	0	0	0	0	0	4	2	2	1
P168	40-60	23.83	1	3	1	1	1	4	1	2	1	2	2	1	1	2	6	2	2	1	4	1	0	0	0	0	0	0	0	0	0	0	0	0	0	0	0	0	0	0	0	0	0	0	0	1	3	4	2
P169	＞60	20.81	2	2	1	1	1	2	2	1	2	2	2	3	2	2	6	2	3	2	4	1	0	0	0	0	1	0	0	0	0	0	0	0	0	0	0	0	0	1	0	0	0	0	0	1	4	5	3
P170	40-60	21.64	2	4	1	2	1	2	1	1	1	1	4	3	2	1	6	1	2	2	4	1	0	0	0	0	1	1	0	1	0	1	0	0	0	0	0	0	0	1	0	0	0	0	1	1	2	2	3
P171	40-60	24.97	1	4	1	1	1	1	1	1	1	2	4	1	1	2	6	2	3	2	4	2	0	0	0	0	0	0	0	0	1	1	0	0	0	0	0	0	0	0	0	0	0	0	1	1	2	3	1
P172	40-60	23.05	1	1	1	1	1	4	3	2	2	2	1	1	2	2	6	2	3	1	4	2	0	0	0	0	0	0	0	0	1	1	0	0	0	0	0	0	0	0	0	1	0	0	0	3	2	1	2
P173	40-60	22.89	2	2	2	1	1	3	1	1	2	1	4	1	2	2	5	2	2	2	7	2	0	0	0	0	1	0	0	0	0	0	0	0	0	0	0	0	0	1	0	0	0	0	0	1	5	5	2
P174	＜40	23.44	2	3	1	1	1	4	4	2	1	2	1	1	1	2	6	2	3	2	4	1	0	0	0	0	0	0	0	0	1	0	0	0	0	0	0	0	0	1	0	0	0	0	0	1	3	2	3
P175	40-60	22.89	1	3	1	2	1	3	2	1	2	2	2	1	2	2	6	2	1	2	4	1	0	0	0	0	1	1	1	1	1	1	0	0	0	0	0	0	0	1	0	0	0	0	0	1	5	4	2
P176	＜40	19.22	1	1	1	2	2	5	4	3	1	2	3	3	1	2	6	2	3	2	4	1	0	0	0	0	1	1	0	0	1	0	0	0	0	0	0	0	0	1	0	1	0	0	1	1	3	3	2
P177	＜40	24.22	2	1	1	2	1	4	1	3	2	2	2	1	1	2	6	1	3	1	4	1	0	0	0	0	0	0	0	0	1	0	0	0	0	0	0	0	0	1	0	0	1	0	1	4	3	2	2
P178	40-60	24.35	2	1	1	1	1	3	3	2	1	2	1	1	1	2	6	2	3	2	7	1	0	1	0	0	1	0	0	0	0	0	0	0	0	0	0	0	0	0	0	0	0	0	1	4	2	1	2
P179	＜40	18.9	2	1	1	2	1	4	4	3	1	2	1	2	1	2	6	2	3	2	4	1	0	0	0	0	0	1	0	1	1	1	0	1	0	0	0	1	0	0	0	0	1	0	1	1	1	1	1
P180	40-60	18.75	2	3	1	1	1	3	4	2	2	2	1	1	2	2	3	2	3	2	3	2	0	0	0	0	1	0	0	1	0	0	0	0	0	0	0	0	0	0	0	0	0	1	1	1	5	4	3
P181	＜40	20.45	1	2	1	1	1	3	1	1	2	2	4	1	2	2	6	2	2	2	4	2	0	0	0	0	1	1	0	1	1	0	0	0	0	0	0	0	0	1	0	0	1	1	0	1	4	3	1
P182	＞60	25.78	2	2	4	1	1	1	1	1	2	1	4	1	2	2	6	2	3	1	4	1	0	0	0	0	1	0	0	0	0	0	0	0	1	0	0	0	1	0	0	0	0	0	0	1	4	5	2
P183	40-60	22.03	2	1	1	2	1	3	4	2	3	2	2	1	2	2	6	2	3	1	7	2	0	0	0	0	1	0	0	0	0	0	0	0	0	0	0	0	0	1	0	0	0	0	0	1	5	3	2
P184	＜40	20.58	2	1	1	2	1	5	2	3	1	2	1	1	2	2	6	2	2	2	4	1	0	0	0	0	1	0	0	0	0	1	0	0	0	0	0	0	0	1	0	1	0	0	1	1	2	1	2
P185	40-60	22.51	2	1	1	2	1	4	3	3	1	2	1	1	1	2	6	2	2	1	4	1	0	0	0	0	1	0	0	0	1	0	0	0	0	0	0	0	0	1	0	0	0	0	0	1	2	3	2
P186	＜40	29.38	1	1	1	2	1	3	1	2	1	2	1	1	1	2	6	1	2	2	7	2	0	0	0	0	0	0	0	0	0	0	0	0	0	0	0	0	0	1	0	0	1	0	0	1	5	4	3
P187	40-60	23.31	2	1	1	1	1	2	1	2	1	2	1	1	2	2	6	2	2	1	4	1	0	0	0	0	1	0	0	0	1	0	0	0	0	0	0	0	0	1	0	0	0	0	1	1	3	3	2
P188	40-60	24.97	1	2	1	1	1	2	1	1	2	2	4	1	2	2	6	2	2	1	4	1	0	0	0	0	1	1	0	0	0	1	1	0	0	0	0	0	0	1	0	0	0	0	0	3	4	2	2
P189	＞60	24.89	2	2	1	1	1	2	3	2	1	2	4	1	2	2	6	2	2	1	4	2	0	0	0	0	1	1	0	0	0	1	0	0	0	0	0	0	0	0	0	0	1	0	0	4	2	1	3
P190	＜40	21.51	1	1	1	2	1	5	4	2	1	2	1	1	1	2	6	2	3	1	7	2	1	0	1	0	0	1	0	1	1	1	0	0	0	0	0	0	0	1	0	1	0	1	1	1	2	3	2
P191	40-60	20.81	2	2	1	1	1	4	4	4	1	2	1	1	1	2	6	2	2	2	4	1	0	0	0	0	0	0	0	0	0	0	0	0	0	0	0	0	0	0	0	0	0	0	0	1	2	3	2
P192	＜40	20.32	2	1	2	2	1	5	1	1	1	2	1	3	2	2	6	2	2	2	4	2	0	0	0	0	1	0	0	0	0	0	0	0	0	0	0	0	0	0	0	1	1	0	0	1	3	2	3
P193	＜40	21.63	2	1	1	2	1	3	2	2	1	2	4	2	1	2	6	1	3	1	4	2	0	0	0	0	0	0	0	0	0	0	0	0	0	0	0	0	0	0	0	0	0	0	0	1	2	3	2
P194	40-60	31.25	2	2	1	1	1	2	3	2	2	2	2	1	1	2	6	2	2	1	4	2	0	0	0	0	1	0	0	0	0	0	0	0	0	0	0	0	0	1	0	0	0	0	0	2	3	2	2
P195	＜40	16.97	1	1	1	2	1	5	2	4	2	2	1	1	2	2	6	2	2	1	3	1	0	0	0	0	0	0	0	0	0	0	0	0	0	0	0	0	0	0	0	0	0	0	0	1	5	3	1
P196	40-60	21.1	1	4	1	1	1	1	1	1	2	1	4	1	2	2	6	2	3	2	4	1	0	0	0	0	1	1	1	0	1	0	0	0	0	0	0	0	0	1	0	0	1	0	0	2	3	3	2
P197	40-60	21.1	1	2	1	1	1	5	4	2	2	2	1	3	2	2	6	2	3	1	4	1	0	0	0	0	1	1	0	0	1	1	0	0	0	0	0	0	0	1	0	0	0	1	1	1	4	3	2
P198	40-60	23.01	1	2	1	1	2	3	2	2	2	2	1	1	3	1	6	1	1	2	2	1	0	0	0	0	1	0	0	0	1	0	0	0	0	0	0	0	0	0	0	0	0	0	1	2	3	2	2
P199	40-60	20.28	2	2	1	1	1	3	3	2	1	2	1	1	1	2	6	2	2	1	4	1	0	0	0	0	1	0	0	0	0	1	0	0	0	0	0	0	0	0	0	0	0	0	0	1	2	3	2
P200	40-60	23.56	1	2	1	1	1	2	1	2	1	2	4	1	2	2	6	2	2	2	4	2	0	0	0	0	0	0	0	0	1	0	0	0	0	0	0	0	0	0	1	0	1	0	0	1	2	1	2
P201	40-60	36	1	1	1	2	1	2	1	2	2	1	4	1	1	2	6	2	3	1	4	2	1	0	1	0	0	1	0	1	0	1	0	0	0	0	0	0	0	1	0	0	0	0	0	1	5	5	2
P202	40-60	23.01	1	2	1	2	1	4	3	3	1	2	1	3	1	2	6	2	2	1	4	1	0	0	0	0	1	0	0	0	0	0	0	0	0	0	0	0	0	1	0	0	0	0	1	1	2	3	2
P203	＜40	17.58	2	1	3	1	1	4	1	1	3	1	4	1	1	2	6	2	2	2	5	2	0	0	0	0	1	0	0	1	0	1	0	0	0	0	0	0	0	1	0	1	0	0	1	1	5	5	1
P204	40-60	22.89	1	2	1	2	1	5	3	3	2	2	4	1	2	2	6	2	3	1	4	1	0	0	0	0	0	0	0	0	1	1	0	0	0	0	0	0	0	1	0	1	0	0	1	1	5	4	3
P205	40-60	25.15	2	1	1	2	1	2	1	2	2	2	2	1	2	2	6	2	2	1	4	1	0	0	0	0	1	1	0	0	0	0	0	0	0	0	0	0	0	1	0	0	0	0	0	1	2	4	3
P206	40-60	27.39	1	2	1	1	1	1	2	1	2	1	4	1	1	2	5	2	3	1	4	1	0	0	0	0	1	0	0	0	0	0	0	0	0	0	0	0	0	0	0	0	0	0	0	2	2	1	3
P207	＜40	18.52	1	4	2	1	1	5	4	2	1	2	1	1	1	2	6	1	2	2	5	1	0	0	0	0	1	0	0	0	0	0	0	0	0	0	0	0	0	1	0	0	0	0	0	1	3	2	1
P208	40-60	24.34	1	2	1	1	1	1	1	2	2	1	4	1	2	2	6	2	1	2	3	1	0	0	0	0	0	0	1	0	1	1	0	0	0	0	0	0	0	1	0	0	0	0	0	1	3	2	1
P209	40-60	24.03	2	2	3	2	1	4	4	2	3	2	1	3	2	2	6	2	2	1	4	1	0	0	0	0	1	0	1	0	0	0	0	0	0	0	0	0	0	0	0	0	0	0	0	2	3	3	1
P210	40-60	23.68	1	1	1	1	1	1	3	2	1	2	1	3	2	2	6	2	3	1	4	1	0	0	0	0	0	1	1	0	0	1	0	0	0	0	0	0	0	1	0	0	1	0	0	2	2	1	1
P211	40-60	23.63	2	2	1	1	1	1	3	2	1	2	2	1	1	2	6	1	2	1	4	1	0	0	0	0	0	0	0	0	0	0	0	0	0	0	0	0	0	0	0	0	1	0	1	4	1	2	3
P212	40-60	24.57	1	1	3	1	2	4	4	3	2	2	1	1	2	2	6	1	1	1	4	1	0	0	0	0	1	0	0	0	0	0	0	0	0	0	0	0	0	0	0	0	0	0	0	2	1	1	1
P213	40-60	20.28	2	2	1	3	1	2	1	1	3	2	4	1	3	1	6	2	2	1	4	1	0	0	1	0	0	1	1	1	1	1	0	0	0	0	0	0	0	0	0	0	0	0	1	4	2	2	2
P214	＜40	21.48	1	3	1	1	1	4	1	4	1	2	2	1	1	2	6	2	1	2	4	2	0	0	0	0	1	0	0	0	0	0	0	0	0	0	0	0	0	0	0	0	0	0	1	1	2	3	2
P215	40-60	23.23	1	2	1	1	1	3	2	2	1	1	1	1	2	2	6	2	1	2	3	2	0	0	0	0	1	0	0	0	1	1	0	0	0	0	0	0	0	1	0	0	1	0	1	1	4	2	1
P216	＜40	21.3	1	1	1	1	1	5	4	3	1	2	1	2	1	2	6	1	2	2	3	1	0	0	0	1	0	0	0	0	1	0	0	0	0	0	0	0	0	1	0	1	0	0	0	1	2	3	1
P217	40-60	20.61	1	2	1	2	1	5	2	3	1	2	2	1	1	2	6	2	3	1	4	2	0	0	0	0	1	0	0	0	0	0	0	0	0	0	0	0	0	0	0	0	0	0	0	1	3	4	2
P218	40-60	23.44	2	2	1	1	1	2	2	3	1	2	3	1	2	2	6	1	1	2	2	2	0	0	1	0	0	0	0	0	1	0	0	0	0	0	0	0	0	1	0	0	0	0	0	1	2	2	3
P219	＞60	25.11	1	2	1	1	1	1	1	1	2	1	4	1	2	2	6	2	1	2	6	2	0	0	0	0	0	0	0	0	0	0	0	0	0	0	0	0	0	0	0	0	0	0	0	1	2	5	2
P220	40-60	29.96	2	1	1	1	1	2	2	1	2	1	4	1	3	2	1	2	3	1	4	2	1	0	0	0	0	0	0	1	0	0	0	0	0	0	0	0	0	0	0	0	1	0	1	1	3	4	2
P221	40-60	20	1	1	1	1	1	5	4	3	2	2	1	1	1	2	6	2	1	1	4	1	0	0	0	0	1	0	0	0	0	0	0	0	0	0	0	0	0	1	0	0	0	0	0	1	5	3	3
P222	＜40	21.97	1	2	1	1	1	5	2	4	1	2	1	1	1	2	6	2	1	2	4	2	0	0	0	0	1	1	0	0	0	0	0	0	0	0	0	0	0	0	0	0	0	0	0	1	2	1	1
P223	40-60	20.19	2	1	1	2	1	1	1	2	2	1	4	1	1	2	6	2	1	1	4	1	0	0	0	0	1	0	0	0	0	0	0	0	0	0	0	0	0	0	0	0	0	0	0	4	3	2	2
P224	＜40	24.75	2	2	1	1	1	5	4	4	1	2	1	1	1	2	6	2	2	2	4	2	0	0	0	0	1	0	0	0	0	1	0	0	0	0	0	0	0	1	0	1	0	1	1	1	3	2	2
P225	40-60	26.94	1	2	1	1	1	1	1	1	2	2	4	1	1	2	6	2	1	2	4	1	0	0	0	0	0	0	0	0	0	0	0	0	0	0	0	0	0	0	0	0	0	0	0	3	2	2	1
P226	40-60	24.61	1	1	1	2	1	2	1	1	1	2	2	1	2	2	6	2	1	1	4	2	0	0	0	0	1	1	1	1	1	1	0	0	0	0	0	0	0	1	1	1	1	1	1	1	3	2	3
P227	40-60	22.64	1	2	1	1	1	3	3	2	2	2	1	1	2	1	6	2	1	1	4	1	0	0	0	0	1	1	0	0	1	0	0	0	0	0	0	0	0	1	1	0	1	0	0	3	2	2	2
P228	＜40	21.1	1	2	2	3	1	5	4	2	2	2	1	1	2	2	6	2	2	2	4	1	0	0	0	0	1	1	0	0	0	1	0	0	0	0	0	0	0	1	0	0	0	0	0	1	3	3	2
P229	40-60	22.84	2	2	3	1	1	4	1	1	1	2	2	1	2	2	6	2	1	1	4	1	0	0	0	0	1	1	0	0	1	1	0	0	0	0	0	0	0	1	0	0	1	1	1	1	4	2	2
P230	40-60	23.26	2	2	1	1	1	4	1	3	2	2	4	1	1	2	6	2	2	1	4	1	0	0	0	0	1	1	1	0	1	0	0	0	0	0	0	0	0	1	0	0	1	0	0	4	1	1	1
P231	＞60	21.05	1	2	1	1	1	3	3	2	1	2	1	1	2	2	6	2	2	1	4	1	0	0	0	0	1	0	0	0	0	0	0	0	0	0	0	0	0	0	0	1	0	0	0	1	2	1	4
P232	40-60	20.81	1	2	1	1	2	4	4	3	2	2	1	1	2	2	6	2	2	2	4	1	0	0	0	0	1	0	0	0	0	0	0	0	0	0	0	0	0	1	1	0	1	0	0	1	5	5	3
P233	40-60	29.03	1	4	1	1	1	4	4	4	1	2	4	1	1	2	6	1	3	2	4	1	0	0	0	0	1	0	0	0	0	0	0	0	0	0	0	0	0	1	0	0	1	0	0	1	3	2	2
P234	40-60	26.67	2	1	1	1	1	2	2	1	1	1	4	1	2	2	5	2	1	1	3	2	0	0	0	0	0	0	0	0	0	0	0	0	0	0	0	0	0	1	0	0	0	0	1	4	5	3	1
P235	40-60	25.71	2	1	1	1	1	3	3	2	1	2	1	1	1	2	6	2	2	1	4	1	0	0	0	0	1	0	0	0	0	0	0	0	0	0	0	0	0	0	0	0	0	0	1	1	2	3	3
P236	40-60	24.44	1	2	1	1	1	1	1	1	1	1	1	1	1	2	1	2	1	2	4	1	0	0	0	0	1	1	0	0	0	0	0	0	0	0	0	0	0	0	0	0	0	0	0	1	2	3	3
P237	＜40	24.61	1	2	1	3	1	3	1	3	1	2	2	2	1	2	6	2	1	2	2	1	0	0	0	1	0	0	0	0	0	0	0	0	0	0	0	0	0	0	0	0	0	0	0	1	1	2	2
P238	40-60	21.87	1	2	1	1	1	1	1	1	1	1	2	1	2	2	6	2	3	1	4	1	0	0	0	0	1	0	0	0	1	0	0	0	0	0	0	0	0	0	0	0	1	0	0	1	3	2	2
P239	40-60	22.48	2	3	1	1	1	2	2	2	2	2	1	1	1	2	3	2	1	2	1	1	0	0	0	0	0	1	0	0	0	0	0	0	0	0	0	0	0	0	0	0	0	0	0	2	2	2	1
P240	＜40	31.25	2	2	1	1	1	3	1	2	2	2	4	1	1	2	6	2	1	1	7	1	0	0	0	0	1	0	0	0	0	0	0	0	0	0	0	0	0	1	0	0	0	0	0	3	2	2	2
P241	40-60	18.03	2	2	1	1	1	1	1	1	2	1	4	1	3	1	5	2	3	1	4	2	0	0	0	0	0	0	0	0	1	1	0	0	0	0	0	0	1	0	1	0	0	0	1	4	5	5	3
P242	＜40	18.92	2	3	1	1	1	3	1	2	2	2	4	1	1	2	6	2	1	2	2	1	0	0	0	0	1	0	0	0	0	0	0	0	0	0	0	0	0	0	0	0	0	0	0	1	4	4	3
P243	40-60	27.06	2	2	1	1	1	2	1	2	2	1	2	1	1	2	5	2	3	1	4	2	0	0	0	0	1	0	0	0	0	0	0	0	0	0	0	0	0	0	0	0	0	0	0	1	4	3	2
P244	＜40	22.01	2	4	p	1	1	1	3	2	2	2	1	3	1	2	6	2	1	2	4	2	0	0	0	0	1	1	0	0	0	0	0	0	0	0	0	0	0	1	0	0	0	1	0	3	2	1	2
P245	40-60	27.24	1	2	1	1	1	1	1	1	2	2	4	1	1	2	6	2	1	1	5	2	0	0	0	0	1	0	1	0	0	0	0	0	0	0	0	0	0	1	0	0	1	0	1	1	5	4	1
P246	＜40	27.34	1	2	1	1	1	5	1	4	1	2	3	1	1	2	6	2	2	2	4	1	0	0	1	0	0	1	0	1	1	1	0	0	0	0	0	0	0	0	0	0	0	0	1	1	2	2	2
P247	40-60	24.22	1	3	1	1	1	1	1	2	2	1	4	1	2	2	6	2	1	2	1	2	0	0	0	0	1	1	1	0	1	1	0	0	0	0	0	1	0	0	0	0	0	0	0	4	3	3	1
P248	40-60	25.24	2	2	1	1	1	2	2	2	2	1	3	1	1	2	6	2	1	1	1	1	0	0	0	0	1	0	0	1	0	0	0	0	0	0	0	0	0	0	0	0	0	0	0	1	4	5	3
P249	40-60	25.1	2	2	1	1	1	2	3	1	2	1	4	1	2	2	6	2	1	2	4	1	0	0	0	0	1	0	0	0	0	0	0	0	0	0	0	0	0	0	0	0	0	0	0	1	2	4	3
P250	40-60	21.5	1	1	1	1	1	5	4	3	2	2	1	1	1	2	6	1	1	1	4	1	0	0	0	0	0	0	0	0	0	0	0	0	0	0	0	0	0	1	1	0	1	0	1	1	2	3	2
P251	40-60	27.56	2	1	1	1	1	1	1	1	2	1	4	1	1	2	6	2	1	2	1	2	1	0	0	0	0	0	0	0	0	1	0	0	0	0	0	0	0	1	0	0	0	0	0	2	3	3	1
P252	40-60	22	1	1	1	1	1	2	1	2	2	2	4	1	1	2	5	2	1	2	6	2	0	0	0	0	1	0	0	0	0	0	0	0	0	0	0	0	0	0	0	0	0	0	0	1	4	3	3
P253	＜40	19.56	2	2	1	1	1	4	4	2	1	1	1	1	1	2	6	1	1	2	3	1	0	0	0	0	1	0	0	0	1	1	0	0	0	0	0	0	0	0	0	0	0	0	0	1	3	2	1
P254	＜40	20.69	1	2	3	2	1	4	1	2	2	1	4	2	1	2	6	2	1	2	3	2	0	0	0	0	0	1	0	1	0	0	0	0	0	0	0	0	0	1	0	0	0	0	0	1	3	3	1
P255	40-60	24.22	1	1	1	2	1	4	2	3	1	2	1	1	2	2	6	2	1	1	3	1	0	0	0	0	1	1	0	0	0	1	0	0	0	0	0	0	0	0	0	0	1	0	0	1	3	1	1
P256	40-60	30.47	1	2	1	1	1	1	1	2	2	1	4	1	2	2	6	2	1	2	3	1	1	0	0	0	0	1	0	0	0	1	0	0	0	0	0	0	0	1	0	0	0	0	0	2	4	4	1
P257	40-60	25.63	1	2	1	2	1	3	1	2	1	2	1	1	2	2	6	1	1	2	2	2	0	0	0	0	1	0	1	0	0	0	0	0	0	0	0	0	0	0	0	0	1	0	1	4	1	3	4
P258	40-60	28.04	2	1	1	2	1	2	1	1	1	2	1	1	1	2	6	1	1	1	2	1	0	0	0	0	0	0	0	0	1	0	0	0	0	0	0	0	0	0	0	0	0	0	0	1	3	5	1
P259	＞60	22.22	2	2	1	1	1	1	1	1	2	1	4	1	1	2	6	2	2	1	4	1	0	0	0	0	1	0	0	0	0	0	0	0	0	0	0	0	0	1	0	0	0	0	1	1	5	5	3
P260	40-60	21.64	1	3	1	1	1	1	1	1	1	1	4	1	2	2	1	1	1	2	1	1	0	0	0	0	0	0	1	0	0	1	0	0	0	0	0	0	0	1	0	0	0	0	0	2	2	3	2
P261	40-60	21.5	2	2	1	1	1	5	2	3	2	2	1	1	1	2	6	2	1	1	1	1	0	0	0	0	0	0	0	1	0	0	0	0	0	0	0	0	0	0	0	0	0	1	0	1	5	5	1
P262	40-60	19.38	1	2	1	1	1	3	1	2	1	2	3	1	2	2	6	2	1	2	4	1	0	0	0	0	1	0	0	0	1	1	0	0	0	0	0	0	0	0	0	0	0	0	0	1	2	2	1
P263	40-60	24.65	1	2	1	1	1	2	1	1	2	1	4	1	3	2	3	2	1	2	5	2	0	0	0	0	1	1	1	0	1	0	0	0	0	0	0	0	0	0	0	0	1	1	0	3	1	2	1
P264	40-60	25.39	1	2	1	1	2	1	1	1	2	2	2	3	2	2	6	2	1	2	1	1	0	0	0	0	1	0	0	1	0	0	0	0	0	0	0	0	0	0	1	0	1	0	0	1	4	5	1
P265	＜40	22.58	1	2	3	1	1	5	4	3	2	2	1	1	2	2	6	1	2	2	3	1	0	0	0	0	1	0	0	0	0	0	0	0	0	0	0	0	0	0	0	1	0	0	0	4	1	1	2
P266	40-60	19.59	1	2	2	1	1	3	2	2	1	2	1	1	1	2	6	2	1	2	5	1	0	0	0	0	0	1	0	0	1	1	0	0	0	0	0	0	0	1	0	0	0	0	0	4	4	3	1
P267	40-60	23.15	1	2	1	1	1	5	4	2	2	2	1	3	2	2	6	2	1	1	4	1	0	0	0	0	0	0	0	0	1	1	0	0	0	0	0	0	0	0	0	0	1	0	0	2	2	1	2
P268	40-60	23.42	1	2	1	1	1	3	1	2	1	2	4	1	2	2	6	2	1	2	4	1	0	0	0	0	1	0	0	0	0	0	0	0	0	0	0	0	0	0	0	0	1	0	0	4	3	2	1
P269	40-60	18.61	1	2	1	1	1	2	1	2	1	1	2	1	1	2	6	2	2	1	4	1	0	0	0	0	0	0	0	0	0	0	0	0	0	0	0	0	0	1	0	0	0	0	0	1	4	4	2
P270	40-60	23.74	1	2	1	1	1	2	1	1	2	2	2	1	1	2	6	2	2	1	4	1	0	0	0	0	1	0	0	0	0	0	0	0	0	0	0	0	0	0	0	0	0	0	0	4	1	1	3
P271	40-60	23.42	2	1	1	1	1	2	1	1	2	1	4	1	3	2	6	2	1	2	5	2	0	0	0	0	0	1	0	1	1	0	0	0	0	0	0	0	0	1	0	0	1	0	0	1	4	5	1
P272	40-60	28.08	1	2	1	1	1	1	1	1	2	1	4	3	1	2	6	2	1	2	4	2	0	0	0	0	0	0	0	0	0	0	0	0	0	0	0	0	0	0	0	0	0	0	0	1	5	1	2
P273	40-60	24.03	2	1	1	1	1	1	1	1	2	1	4	1	2	2	3	2	2	2	1	2	0	0	0	0	1	0	0	0	0	0	0	0	0	0	0	1	0	0	0	0	0	0	0	2	2	2	1
P274	40-60	21.09	1	4	1	1	1	3	1	2	1	2	2	1	1	2	6	2	1	2	2	2	0	0	0	0	1	0	0	0	1	0	0	0	0	0	0	0	0	0	0	0	0	0	0	4	1	2	1
P275	40-60	27.03	1	2	4	1	1	1	1	1	1	2	4	1	2	2	6	2	1	2	1	1	0	0	0	0	0	0	0	0	0	0	0	0	0	0	0	0	0	0	0	0	0	0	0	1	2	2	1
P276	40-60	22.77	2	2	3	1	1	1	1	1	2	1	4	1	1	2	5	2	1	1	4	1	0	0	0	0	1	0	0	0	0	0	0	0	0	0	0	0	0	0	0	0	1	0	0	3	3	5	2
P277	＞60	24.35	1	4	1	1	1	3	3	2	1	2	2	1	1	2	6	2	1	2	1	1	0	0	0	0	0	0	0	0	0	0	0	0	0	0	0	0	0	0	0	0	1	0	0	4	1	2	1
P278	40-60	22.66	2	2	1	1	1	5	4	2	1	2	1	1	2	2	6	2	1	2	2	1	1	0	1	0	0	1	0	1	1	1	0	0	0	0	0	0	0	0	0	0	1	1	1	1	4	3	1
P279	＞60	20.55	2	2	1	1	1	3	3	1	1	2	1	3	2	2	6	2	1	2	2	1	0	0	0	0	1	0	0	0	0	0	0	0	0	0	0	0	0	1	0	0	0	1	1	1	3	2	2
P280	40-60	22.58	2	2	1	1	1	3	1	1	3	1	2	1	2	2	6	2	1	2	4	1	0	0	0	0	1	0	0	0	0	0	0	0	0	0	0	0	0	0	0	0	0	0	0	1	3	5	3
P281	40-60	22.86	1	1	3	1	2	3	3	2	2	2	1	1	1	2	6	2	1	1	2	2	0	0	0	0	1	0	0	0	0	0	0	0	0	0	0	0	0	1	0	0	1	0	0	3	2	3	2
P282	40-60	23.62	2	2	1	1	1	2	1	1	2	1	4	1	3	1	1	2	1	2	5	2	0	0	0	0	1	0	0	0	0	0	0	0	0	0	0	0	0	1	0	0	0	0	0	1	4	4	2
P283	40-60	25.34	1	2	1	1	1	5	2	4	1	2	3	1	2	2	6	2	1	2	1	1	0	0	0	0	1	1	0	0	1	0	0	0	0	0	0	0	0	0	0	0	1	0	0	1	1	1	1
P284	＞60	27.39	2	2	4	1	1	1	1	1	1	1	4	1	1	2	5	2	3	2	5	2	0	0	0	0	0	0	1	0	0	0	0	0	0	0	0	0	0	0	1	0	0	0	0	4	1	5	4
P285	40-60	25.39	2	3	1	1	1	1	3	1	1	2	3	1	2	2	6	2	1	2	7	1	0	0	0	0	0	1	0	0	1	0	0	0	0	0	0	0	0	1	0	0	0	0	0	1	2	2	2
P286	40-60	24.61	1	2	1	2	1	1	1	1	1	1	1	1	2	2	6	1	1	2	1	1	0	0	0	0	1	0	0	0	0	0	0	0	0	0	0	0	0	0	0	0	0	0	0	3	4	3	1
P287	40-60	31.25	2	2	1	2	1	5	3	2	1	2	1	1	2	2	5	2	2	1	5	2	0	0	0	0	0	0	0	0	1	0	0	0	0	0	0	0	1	0	1	0	0	0	0	1	3	3	1
P288	40-60	26.08	1	2	1	1	2	1	1	1	2	1	4	1	2	2	6	1	1	1	4	2	0	0	0	0	1	0	0	0	0	0	0	0	0	0	0	0	0	0	0	0	0	0	0	1	5	4	3
P289	40-60	20.62	2	1	4	1	1	2	3	3	1	2	1	1	2	2	6	2	1	1	1	1	0	0	0	0	1	0	0	0	0	0	0	0	0	0	0	0	0	0	0	0	0	0	0	1	1	2	1
P290	40-60	29.9	2	3	1	1	1	4	4	3	1	2	2	1	3	2	6	2	1	1	1	1	0	0	0	1	0	1	0	0	0	1	0	0	0	0	0	0	0	0	0	0	0	0	0	4	1	2	1
P291	40-60	22.84	2	3	1	2	1	2	1	1	1	1	4	1	2	2	5	2	3	1	7	2	0	0	0	0	1	1	1	1	1	1	0	0	0	0	0	0	0	1	0	0	1	0	1	1	2	3	3
P292	40-60	22.03	2	2	1	1	1	3	3	2	2	2	1	1	1	2	6	2	1	2	4	1	0	0	0	0	1	0	0	0	0	0	0	0	0	0	0	0	0	0	0	0	0	0	0	1	3	4	2
P293	40-60	22.86	2	1	1	2	1	5	4	1	1	1	2	1	3	2	6	2	2	1	3	2	0	0	1	0	0	1	0	0	1	1	0	0	1	0	0	0	0	0	1	0	1	0	1	1	5	4	2
P294	40-60	23.63	2	4	2	1	1	2	2	2	1	2	4	1	2	2	6	1	1	1	4	2	0	0	0	0	1	0	0	0	0	1	0	0	0	0	0	0	0	1	0	0	0	0	1	1	3	2	1
P295	＜40	20.7	1	2	1	2	1	2	1	1	1	2	1	1	1	2	6	1	1	2	4	1	0	0	0	0	1	0	0	0	0	0	0	0	0	0	0	0	0	1	0	0	0	0	0	1	2	3	2
P296	40-60	22.04	1	3	1	1	1	1	1	1	1	1	2	1	1	2	6	2	1	2	5	2	0	0	0	0	0	0	0	0	0	0	0	0	0	0	0	0	0	0	0	0	0	0	0	1	2	3	3
P297	＞60	25.56	1	2	1	1	1	2	1	1	2	2	1	1	1	2	6	2	3	1	4	1	0	0	0	0	0	0	0	1	1	0	0	0	0	0	0	0	0	1	0	0	1	0	0	1	5	4	4
P298	40-60	22.51	1	1	4	1	1	1	4	1	2	2	4	1	1	2	1	2	3	1	4	1	0	0	0	0	1	0	0	0	0	1	0	0	0	0	0	0	0	1	0	0	0	0	0	1	5	5	4
P299	40-60	27.41	2	2	1	1	1	3	1	1	1	1	2	1	1	2	5	2	1	1	4	1	0	0	0	0	1	0	0	0	0	0	0	0	0	0	0	0	0	1	0	0	0	0	0	1	2	3	3
P300	40-60	22.06	1	2	1	1	1	1	1	2	1	2	3	1	3	2	6	2	1	1	6	2	0	0	1	0	0	0	1	1	1	1	0	0	0	0	0	0	0	1	1	0	0	0	0	1	4	3	2
P301	40-60	26.17	2	2	1	1	1	3	1	1	2	1	4	1	1	2	6	2	2	1	4	2	0	0	0	0	0	0	0	0	1	0	0	0	0	0	0	0	0	0	0	0	0	0	0	4	1	2	2
P302	40-60	19.22	2	3	1	1	1	2	4	2	1	1	1	1	1	2	6	2	2	1	4	1	0	0	0	0	1	0	0	0	0	0	0	0	0	0	0	0	0	0	0	0	0	0	0	3	2	2	1
P303	40-60	27.04	1	3	1	1	1	1	1	1	2	1	4	1	1	2	6	2	3	1	4	1	0	0	0	0	1	0	0	0	0	0	0	0	0	0	0	0	0	1	0	1	0	0	1	1	3	1	3
P304	40-60	29.78	2	2	1	1	1	2	1	1	1	1	2	1	3	2	6	2	2	1	5	1	0	1	1	1	0	1	0	1	0	1	0	1	0	0	1	0	0	1	0	0	1	0	0	1	1	3	1
P305	40-60	31.25	2	1	1	1	1	2	3	2	1	2	1	3	2	2	6	2	2	1	4	1	0	0	0	0	1	0	0	0	0	0	0	0	0	0	0	0	0	0	0	0	0	0	0	1	2	2	3
P306	40-60	24.97	1	3	1	1	1	2	2	2	1	1	4	3	2	2	6	2	1	1	4	1	0	0	0	0	1	0	0	0	0	0	0	0	0	0	0	0	0	0	0	0	0	0	1	1	2	3	3
P307	40-60	27.24	2	2	3	1	1	1	1	1	2	1	4	1	2	2	1	2	2	1	7	1	0	0	0	0	1	0	0	0	0	0	0	0	0	0	0	0	0	0	0	0	0	0	0	4	1	3	2
P308	40-60	22.22	2	4	2	1	1	3	1	1	2	1	1	1	1	2	6	2	1	1	6	1	0	0	0	0	1	0	1	0	1	0	0	0	0	0	0	0	0	0	0	0	0	0	0	3	1	1	2
P309	40-60	24.03	2	2	1	2	1	2	1	2	2	2	4	1	2	2	6	2	2	1	3	2	0	0	0	0	1	0	0	0	0	0	0	0	0	0	0	0	0	0	0	0	0	0	1	1	5	5	3
P310	40-60	22.94	2	2	1	1	1	3	4	1	2	2	4	1	2	2	6	2	1	1	1	1	0	0	1	0	0	1	1	0	1	0	0	0	0	0	0	0	0	1	1	0	1	0	0	1	4	4	1
P311	40-60	22.83	2	2	1	1	1	2	1	2	1	2	1	3	1	2	6	2	3	2	7	1	0	0	0	0	1	1	1	0	1	0	0	0	0	0	0	0	0	1	1	0	0	0	0	1	3	2	2
P312	40-60	27.55	1	2	1	1	1	3	1	1	1	2	2	3	2	1	5	2	2	1	4	1	0	0	0	1	0	0	0	0	1	1	0	0	0	0	0	0	0	1	0	0	0	1	1	1	5	3	2
P313	40-60	28.54	2	2	1	2	1	1	1	2	2	1	1	1	1	2	6	2	2	2	3	1	0	0	0	0	1	1	0	0	1	0	0	0	0	0	0	0	0	0	0	0	0	0	0	4	5	4	1
P314	40-60	25.78	2	2	3	1	1	1	1	3	1	1	4	1	2	2	6	2	2	1	4	1	0	0	0	0	1	0	0	0	0	0	0	0	0	0	0	0	0	0	0	0	0	0	0	4	2	2	3
P315	40-60	19.83	2	3	3	1	1	3	4	4	1	2	2	1	1	2	6	2	1	1	3	1	0	0	0	0	1	1	0	0	1	1	0	0	0	0	0	0	0	1	0	0	0	0	0	1	3	2	2
P316	40-60	24.46	1	2	1	1	1	1	1	2	1	2	2	3	1	2	6	2	1	2	1	1	0	0	0	0	0	0	0	1	0	0	0	0	0	0	0	0	0	0	0	0	0	0	0	1	3	3	3
P317	40-60	26.9	1	1	1	1	1	2	1	1	2	1	4	1	1	2	6	2	1	1	3	2	0	0	0	0	1	0	0	0	0	0	0	0	0	0	0	0	0	1	0	0	0	0	0	1	2	3	2
P318	＜40	32.05	1	4	4	1	1	2	1	1	2	2	4	3	2	2	3	1	2	2	3	2	0	0	0	0	1	0	0	0	0	0	0	0	0	0	0	0	0	1	0	0	0	0	0	1	4	3	1
P319	40-60	23.31	1	1	1	1	1	3	1	2	2	2	1	1	1	2	6	2	1	1	3	2	0	0	0	1	0	0	0	0	1	1	0	0	0	0	0	0	0	1	0	0	0	0	0	3	2	2	1
P320	＜40	22.41	1	2	1	3	1	5	2	3	1	2	1	1	2	2	3	2	1	2	2	2	0	0	0	1	0	0	0	0	1	0	1	0	0	0	0	0	0	1	0	0	0	0	1	2	2	2	1
P321	40-60	22.83	2	1	1	2	1	3	1	2	1	1	1	1	2	2	6	2	1	1	3	1	0	0	0	0	1	0	1	1	0	0	0	0	0	0	0	0	0	0	0	0	1	0	1	4	4	3	1
P322	40-60	25.64	2	2	1	1	1	2	3	2	2	2	3	1	1	2	5	2	2	1	4	1	1	0	1	0	1	1	0	1	0	1	0	0	0	0	0	1	0	0	0	0	1	0	1	1	5	4	3
P323	40-60	22.15	1	2	1	1	1	3	1	2	2	2	2	1	1	2	6	2	1	2	3	2	0	0	1	1	0	1	0	0	1	1	0	0	0	0	0	1	0	0	0	1	0	0	0	1	4	5	2
P324	40-60	23.83	1	2	1	1	1	2	3	1	2	2	3	1	2	2	5	2	1	1	3	2	0	0	0	0	1	0	0	0	0	0	0	0	0	0	0	0	0	0	0	0	1	0	0	1	4	4	1
P325	40-60	23.83	2	4	1	3	1	2	1	1	1	1	1	1	3	1	6	2	2	2	4	2	0	0	0	0	0	0	0	0	0	0	0	0	0	0	0	0	0	0	0	0	0	0	0	4	2	2	2
P326	＜40	21.56	1	4	4	2	1	4	1	2	2	2	1	1	1	2	6	2	1	2	4	1	0	0	0	0	1	0	0	0	1	0	0	0	0	0	0	0	0	0	0	0	0	0	0	1	3	4	1
P327	＞60	23.56	2	2	1	3	1	2	3	2	1	2	4	1	1	2	6	2	1	2	6	2	0	0	0	0	1	0	0	0	0	0	0	0	0	0	0	0	0	0	0	0	0	0	0	2	2	2	3
P328	40-60	22.84	1	2	1	1	1	1	1	1	1	2	4	1	2	2	6	2	1	1	2	1	0	0	0	0	1	0	0	0	0	0	0	0	0	0	0	0	0	1	0	0	0	0	1	1	3	3	3
P329	40-60	21.09	2	4	1	1	1	3	3	2	1	2	2	1	1	2	6	2	1	2	1	1	0	0	0	0	0	0	0	0	1	0	0	0	0	0	0	0	0	0	0	0	0	0	0	1	3	2	1
P330	＜40	24.02	2	1	2	1	1	5	4	3	1	2	4	1	1	2	6	2	1	2	2	1	0	0	0	0	0	0	0	0	0	1	0	0	0	0	0	0	0	0	0	1	0	0	0	1	2	1	2
P331	＞60	24.97	2	2	1	2	1	1	1	1	1	1	4	1	1	2	6	2	1	1	5	1	0	0	1	0	0	0	0	0	0	1	0	0	0	0	0	0	0	1	0	0	0	0	0	1	3	5	2
P332	40-60	20.69	1	2	1	1	1	3	4	2	2	2	1	1	1	2	6	2	2	2	4	2	0	0	0	0	0	0	0	0	0	0	0	0	0	0	0	0	0	0	0	0	0	0	0	3	1	1	2
P333	＜40	24.77	1	3	1	1	2	3	1	2	1	2	1	1	2	2	6	2	1	1	4	1	0	1	0	0	0	1	0	0	1	0	0	0	0	0	0	0	0	1	0	1	0	0	1	1	3	4	1
P334	40-60	22.6	1	2	1	2	1	1	1	2	1	1	4	1	2	2	6	2	1	1	6	1	0	0	0	0	1	1	0	1	0	1	0	0	0	0	0	0	0	0	1	0	0	0	0	1	5	3	1
P335	40-60	20.09	1	2	1	1	1	2	1	1	1	1	2	1	1	2	6	2	2	1	4	2	0	0	0	0	1	0	0	1	0	0	0	0	0	0	0	0	0	0	0	0	0	0	0	4	3	3	2
P336	40-60	22.03	1	2	3	1	1	1	1	1	2	1	4	1	2	2	6	2	2	1	4	1	0	0	0	0	0	0	0	0	0	0	0	0	0	0	0	0	0	1	0	0	0	0	0	2	2	3	2
P337	＞60	24.97	2	2	4	1	1	3	3	2	1	2	1	3	1	2	6	2	2	1	4	2	0	0	0	0	1	0	0	0	0	0	0	0	0	0	0	0	0	0	0	0	0	0	0	1	2	2	2
P338	40-60	18.96	2	2	2	1	1	4	4	2	2	2	1	1	3	2	6	2	1	2	1	1	0	0	0	0	1	0	0	0	0	0	0	0	0	0	0	0	0	0	0	0	1	0	0	1	5	3	1
P339	40-60	22.89	1	1	1	2	1	2	1	1	2	2	3	1	1	2	6	1	3	1	4	2	0	0	0	0	0	0	1	0	1	0	0	0	0	0	0	0	0	1	0	0	1	0	0	1	4	4	3
P340	＜40	26.44	1	2	1	1	1	2	1	2	2	1	4	1	1	2	6	2	2	2	3	2	0	0	0	0	1	1	0	0	0	0	0	0	0	0	0	0	0	1	0	0	0	0	1	1	5	5	1
P341	40-60	16.82	2	2	1	2	1	1	1	2	2	1	2	1	2	2	6	2	1	1	2	1	0	0	0	0	1	0	0	0	0	1	0	0	0	0	0	0	0	1	0	0	0	1	1	4	5	5	3
P342	＞60	26.31	1	1	4	2	1	3	3	2	1	2	1	3	1	2	6	2	2	1	4	1	0	0	0	0	0	0	0	0	0	0	0	0	0	0	0	0	0	0	0	0	0	0	0	1	5	3	4
P343	40-60	22.03	2	2	1	1	1	1	2	2	3	2	4	1	1	2	6	2	1	2	4	1	0	0	0	0	0	1	0	0	0	0	0	0	0	0	0	0	0	0	0	0	0	0	0	4	3	2	3
P344	40-60	24.14	2	3	1	1	1	1	1	2	2	1	4	1	2	2	6	2	1	2	4	1	0	0	0	0	0	1	1	0	1	1	0	0	0	0	0	0	0	1	1	0	1	1	1	2	2	2	2
P345	40-60	20.31	1	3	1	1	1	4	3	2	1	2	1	1	1	2	6	2	1	2	4	1	0	0	1	0	0	0	1	0	0	0	0	0	0	0	0	0	0	1	0	0	0	0	1	4	1	2	2
P346	40-60	26.64	2	2	1	1	1	3	3	2	2	2	1	1	1	2	6	2	1	1	4	1	0	0	0	0	1	1	0	1	1	0	0	0	0	0	0	0	0	1	1	0	1	0	0	4	2	1	2
P347	40-60	24.97	2	2	1	1	1	1	1	1	1	1	4	1	1	1	6	2	2	2	6	1	0	0	0	0	1	0	0	0	0	0	0	0	0	0	0	1	0	1	0	0	0	0	0	1	2	3	3
P348	40-60	24.22	1	2	1	1	1	3	3	2	1	2	1	1	2	2	6	2	2	1	7	1	0	0	0	0	1	0	0	0	1	0	0	0	0	0	0	1	0	0	0	0	1	0	0	3	2	1	3
P349	40-60	24.03	1	3	1	1	1	2	1	1	1	1	4	1	1	2	6	2	3	1	4	1	0	0	0	0	0	0	0	0	0	0	0	0	0	0	0	0	0	0	0	0	0	0	0	1	3	3	2
P350	40-60	33.46	2	2	1	1	1	4	4	2	1	2	1	1	1	2	6	2	1	1	5	2	0	0	0	0	1	1	0	0	0	0	1	0	0	0	0	0	0	1	0	1	0	0	0	4	2	2	1
P351	40-60	18.61	1	2	1	1	1	2	1	2	2	1	2	1	1	2	6	2	2	1	4	1	0	0	0	0	0	0	0	0	0	0	0	0	0	0	0	0	0	1	0	0	0	0	0	1	4	4	2
P352	＞60	27.47	2	1	1	1	2	2	3	2	2	2	1	3	2	2	6	2	3	1	4	1	0	0	0	0	1	0	0	0	1	0	0	0	0	0	0	0	0	1	0	0	0	1	0	1	3	3	1
P353	＜40	23.05	1	1	1	2	1	1	1	1	1	1	4	1	1	2	6	1	2	1	4	1	0	0	0	0	1	0	0	0	0	0	0	0	0	0	0	0	0	0	0	0	1	0	0	1	5	4	3
P354	40-60	26.22	1	2	1	1	1	2	3	2	1	2	1	1	2	2	6	2	3	2	4	1	0	0	0	0	0	0	0	0	0	0	1	0	0	0	0	0	0	1	0	0	0	0	0	1	3	3	2
P355	40-60	19.56	2	2	1	1	1	2	1	3	1	2	1	1	1	2	6	2	1	2	5	1	0	0	0	0	0	0	0	0	0	0	0	0	0	0	0	0	0	0	0	0	0	0	0	1	3	3	1
P356	40-60	19.63	2	2	1	2	1	3	1	1	2	2	4	1	1	2	6	2	3	1	4	2	0	0	0	0	1	0	0	0	1	0	0	0	0	0	0	1	0	1	0	0	0	0	0	1	4	5	2
P357	40-60	24.98	2	2	1	1	1	1	1	1	1	1	2	1	2	2	6	2	1	2	5	2	0	0	0	0	1	0	0	0	0	0	0	0	0	0	0	0	0	1	0	0	0	1	0	1	5	4	1
P358	40-60	22.83	2	2	1	2	1	4	2	2	3	2	2	1	1	1	6	2	3	1	4	2	0	0	0	1	0	0	0	0	1	0	0	0	0	0	0	0	0	1	0	0	1	1	1	2	4	2	1
P359	40-60	23.83	2	1	4	1	1	3	3	2	2	2	1	1	2	2	5	2	2	1	4	1	0	0	0	0	0	1	1	0	1	0	1	0	0	0	0	0	0	0	0	0	0	0	1	4	2	2	1
P360	40-60	23.94	1	2	1	2	1	2	2	2	1	2	4	1	2	1	6	2	1	1	5	1	0	0	0	0	1	1	1	0	1	0	0	0	0	0	0	0	0	1	0	0	1	0	1	1	1	2	3
P361	40-60	25.64	2	2	1	1	1	1	1	2	1	2	3	1	1	2	6	2	2	1	7	2	0	0	1	0	0	0	0	1	0	0	0	0	0	0	0	0	0	0	0	0	1	0	0	1	2	2	1
P362	＞60	19	1	3	4	1	1	1	1	2	1	2	2	1	1	2	6	2	2	1	6	2	0	0	0	0	0	0	0	1	0	0	0	0	0	0	0	0	0	0	0	0	0	0	0	4	1	2	1
P363	40-60	18.2	1	3	1	1	1	4	2	2	1	2	1	1	1	2	6	2	3	1	4	1	0	0	0	0	0	0	0	0	0	0	0	0	0	0	0	0	0	1	0	0	0	0	0	1	3	3	2
P364	40-60	24.77	2	3	1	1	1	1	1	1	2	1	3	1	2	1	6	2	1	1	4	1	1	0	0	0	0	1	0	1	0	0	0	0	0	0	0	0	0	1	0	0	0	0	0	2	2	1	2
P365	40-60	23.37	2	2	1	1	1	2	1	1	2	1	4	3	2	1	1	2	2	1	4	1	0	0	0	0	1	0	0	1	1	0	1	0	0	0	0	0	0	1	0	0	0	0	1	1	3	3	2
P366	40-60	26.03	1	2	1	1	1	1	1	1	1	1	4	1	2	2	6	2	3	2	6	1	0	0	0	0	1	0	0	0	0	0	0	0	0	0	0	0	0	1	0	0	0	0	0	2	2	2	3
P367	＞60	29.41	1	2	1	1	1	3	3	3	1	2	1	1	2	2	6	2	1	2	4	1	0	0	0	0	1	0	0	0	0	0	0	0	0	0	0	0	0	0	0	0	0	0	0	4	3	2	1
P368	40-60	20.44	1	1	1	1	1	2	2	2	1	2	4	1	1	2	6	2	3	1	4	1	1	0	0	0	1	0	0	0	0	1	0	0	0	0	0	0	0	0	0	1	0	0	0	4	3	3	3
P369	40-60	23.23	2	2	1	1	1	3	3	2	2	2	1	1	2	2	6	2	1	1	4	1	1	0	0	0	0	0	0	0	1	1	0	0	0	0	0	0	0	0	0	0	0	1	0	1	3	4	2
P370	40-60	24.65	2	2	1	1	1	1	1	1	2	2	4	1	1	1	6	2	3	2	4	1	0	0	0	0	0	0	1	0	0	0	0	0	0	0	0	0	0	0	0	0	0	0	0	1	2	4	4
P371	40-60	22.48	1	1	1	2	1	2	3	2	1	2	1	1	1	2	6	2	1	1	2	1	0	0	0	0	1	0	0	0	1	0	0	0	0	0	0	0	0	1	0	1	1	0	0	1	3	3	3
P372	＞60	25.63	1	2	1	1	1	2	3	2	2	2	1	1	2	2	6	2	1	1	7	1	0	0	0	0	0	0	0	0	0	0	0	0	0	0	0	0	0	0	0	0	0	0	0	1	2	5	1
P373	40-60	25.71	1	3	1	1	1	2	1	2	2	1	4	1	1	2	6	1	3	1	4	1	0	0	0	1	0	0	0	0	0	0	0	0	0	0	0	0	0	1	0	0	1	0	1	3	3	2	1
P374	40-60	18.75	2	5	2	1	1	1	1	2	2	2	4	1	2	2	6	2	3	1	3	2	0	0	0	0	1	0	0	0	0	0	0	0	0	0	0	0	0	1	0	0	0	0	0	1	5	5	3
P375	40-60	22.89	1	2	1	2	1	1	1	1	1	2	2	1	2	2	6	2	2	1	4	1	0	0	0	0	1	1	0	0	0	0	0	0	0	0	0	0	0	0	0	0	1	0	0	1	1	2	2
P376	＞60	24.97	2	1	4	1	1	2	1	2	1	2	2	3	2	1	6	2	2	1	4	1	0	0	1	0	0	1	0	1	1	1	0	0	0	0	0	0	0	1	1	0	0	1	0	1	3	3	2
P377	40-60	21.87	2	1	1	1	1	2	1	1	1	1	4	3	2	2	6	2	1	2	4	1	0	0	0	0	0	0	0	0	0	0	0	0	0	0	0	0	0	0	0	0	0	0	0	1	3	3	3
P378	＞60	25.32	1	2	1	2	1	3	1	1	1	2	2	1	1	2	6	2	2	1	4	1	0	0	0	0	1	0	0	0	0	0	0	0	0	0	0	0	0	1	0	0	0	0	0	1	3	3	1
P379	＞60	24.03	2	1	1	1	1	1	3	1	2	2	4	1	1	2	6	2	1	1	4	1	0	0	0	0	0	0	0	0	0	0	0	0	0	0	0	0	0	0	0	0	0	0	0	4	1	1	3
P380	40-60	21.51	2	2	1	2	1	3	4	2	2	2	1	1	1	2	6	2	3	1	4	1	0	0	0	0	1	0	0	0	0	0	0	0	0	0	0	0	0	1	0	0	0	0	0	1	2	3	2
P381	40-60	30.47	4	3	1	1	1	1	1	2	2	1	4	1	1	2	6	2	2	2	5	2	0	1	0	0	0	0	0	0	0	1	0	0	0	0	0	0	0	1	0	0	0	0	0	3	3	2	2
P382	40-60	21.48	1	3	2	1	1	1	1	1	1	2	4	1	2	1	6	2	2	2	5	1	0	0	0	0	1	0	0	0	0	0	0	0	0	0	0	0	0	1	0	0	0	0	0	4	2	4	4
P383	＞60	22.19	1	1	1	1	1	2	1	1	1	2	4	1	1	2	6	2	1	1	4	2	0	0	0	0	1	0	0	0	0	0	0	0	0	0	0	0	0	0	0	0	0	0	0	1	4	1	2
P384	40-60	25.64	1	2	1	1	1	1	1	1	1	1	4	1	2	2	6	1	2	1	4	1	0	0	0	0	0	1	0	0	0	0	0	0	0	0	0	0	0	0	0	1	1	0	0	1	3	3	3
P385	40-60	24.65	1	2	1	2	1	2	1	1	1	1	4	1	2	1	1	2	2	1	4	1	0	0	0	0	1	1	0	0	0	1	0	0	0	0	0	0	0	0	0	0	1	0	1	1	3	3	3
P386	40-60	23.44	1	2	1	1	1	1	1	1	2	1	4	1	1	2	6	2	2	2	7	1	0	0	0	0	0	0	0	0	0	0	0	0	0	0	0	0	0	1	0	0	0	0	0	4	2	2	1
P387	40-60	22.83	2	3	1	1	1	1	1	1	1	1	4	1	2	2	6	2	1	1	2	2	0	0	0	0	1	1	0	1	0	0	0	0	0	0	0	0	0	1	0	0	0	0	0	2	1	4	3
P388	40-60	25.78	2	3	1	1	1	2	1	2	2	2	2	3	2	2	6	2	2	2	6	2	0	0	0	0	0	0	0	0	1	0	0	0	0	0	0	0	0	0	0	0	0	0	0	4	2	3	3
P389	40-60	18.37	1	2	1	1	1	2	1	2	1	1	2	1	2	2	6	2	2	1	4	1	0	0	0	0	0	0	0	0	0	0	0	0	0	0	0	0	0	1	0	0	0	0	0	1	4	4	3
P390	40-60	19.53	2	2	1	2	1	5	4	2	2	2	1	1	1	2	6	2	3	1	4	2	0	0	0	0	0	0	0	1	1	0	0	0	0	0	0	0	0	1	0	0	0	0	0	4	3	2	2
P391	＞60	30.3	1	1	1	1	1	3	3	3	1	2	1	1	1	2	6	2	3	1	4	2	0	0	0	0	0	0	0	0	1	1	0	0	0	0	0	0	1	1	0	0	0	0	0	2	3	2	1
P392	＜40	19.23	2	3	1	2	1	5	4	3	1	2	1	3	1	2	6	1	3	1	4	2	0	0	0	0	1	1	1	0	1	1	0	0	0	0	0	0	0	0	0	0	1	0	0	1	3	2	1
P393	40-60	21.45	1	3	1	1	1	5	4	2	2	2	1	1	2	1	6	2	3	2	4	2	0	0	0	0	1	1	0	0	1	0	0	0	0	0	0	0	0	1	0	0	0	0	0	1	3	2	1
P394	＜40	24.77	1	2	1	1	1	2	1	2	2	1	1	1	1	2	6	2	3	2	4	2	0	0	0	0	1	1	0	0	0	0	0	0	0	0	0	0	0	1	0	0	0	0	0	1	5	3	4
P395	40-60	27.34	2	2	1	2	1	2	4	2	1	2	1	1	2	1	6	2	3	1	4	2	0	0	0	0	1	0	0	0	1	1	0	0	0	0	0	0	0	1	0	0	0	0	0	1	4	3	3
P396	40-60	19.23	2	3	1	1	1	1	1	1	2	1	1	1	2	2	6	2	3	1	7	1	0	0	0	0	1	1	1	0	0	0	0	0	0	0	0	0	0	0	0	0	0	0	1	4	5	5	3
P397	40-60	23.87	2	3	1	1	1	1	1	2	2	1	4	1	2	2	6	2	1	2	1	1	0	0	0	0	0	0	0	0	0	1	0	0	0	0	0	0	0	1	0	0	0	0	1	3	5	2	1
P398	40-60	21.78	2	3	1	1	1	2	1	2	1	2	1	1	1	2	6	2	3	2	4	1	0	0	0	0	1	0	0	0	0	0	0	0	0	0	0	0	0	0	0	0	0	0	1	1	2	2	2
P399	＞60	26.78	2	2	1	1	1	2	3	2	2	2	1	1	2	2	6	2	3	1	4	1	0	0	0	0	0	0	0	0	0	0	0	0	1	0	0	0	0	1	0	0	0	0	0	4	5	1	3
P400	40-60	26.67	2	2	1	1	1	5	3	3	1	2	2	1	2	2	6	2	3	1	4	2	0	0	0	0	0	0	0	0	0	0	0	0	0	0	0	0	0	0	0	0	0	0	0	1	2	2	2
P401	40-60	25.1	2	3	1	2	1	3	4	2	1	2	1	3	2	2	6	2	3	1	4	2	0	0	0	0	1	0	0	0	1	0	0	0	0	0	0	0	0	1	0	0	1	0	1	1	3	4	1
P402	40-60	22.66	1	2	1	2	1	2	4	1	2	1	4	1	1	2	6	1	3	2	7	2	0	0	0	0	0	0	0	0	0	0	0	0	0	0	0	0	0	0	0	0	0	0	0	1	2	5	4
P403	40-60	29	1	2	1	1	1	1	1	4	1	2	3	1	2	1	1	2	3	1	4	2	1	0	1	0	0	1	1	1	1	0	0	0	1	0	0	1	0	1	1	1	1	0	1	1	3	2	1
P404	40-60	30.85	3	5	1	1	1	2	1	2	1	2	4	1	1	2	6	2	1	2	1	2	0	0	0	0	0	0	0	0	0	0	0	0	0	0	0	0	0	0	0	0	0	0	0	4	2	2	2
P405	＞60	26.78	2	2	1	1	1	2	3	2	2	2	1	1	2	2	6	2	3	1	4	2	0	0	0	0	0	0	0	0	0	0	0	0	0	0	0	0	0	1	0	0	0	0	0	1	5	2	3
P406	＜40	22.1	1	2	1	3	1	4	4	2	1	2	1	2	2	2	6	2	3	2	4	1	0	0	0	0	0	0	0	0	0	0	0	0	0	0	0	0	0	1	0	0	1	0	0	1	2	3	3
P407	40-60	21.36	2	2	1	2	1	4	2	1	2	2	2	1	2	2	6	2	3	1	4	1	0	0	0	0	1	0	1	0	0	1	0	0	0	0	0	0	0	1	0	0	0	0	0	1	5	4	2
P408	＞60	20.78	1	2	1	1	1	1	1	2	2	2	2	1	1	2	6	2	3	1	7	1	0	0	0	0	1	0	0	0	0	0	0	0	0	0	0	0	0	0	0	0	1	0	0	2	2	1	1
P409	40-60	18.96	1	2	1	1	1	3	3	3	1	2	2	1	1	2	6	2	3	2	4	2	0	0	0	0	1	0	0	0	0	0	0	0	0	0	0	0	0	1	0	0	0	0	0	1	2	3	3
P410	40-60	27.34	2	2	1	1	1	4	3	2	2	2	1	1	2	2	6	2	3	2	7	2	0	0	0	0	1	0	0	0	0	1	0	0	0	0	0	0	0	1	0	0	0	0	0	3	3	1	1
P411	40-60	26.17	2	2	1	1	1	3	4	4	1	2	1	1	1	2	5	2	3	1	7	1	0	0	0	0	0	1	0	0	0	0	0	0	0	0	0	0	0	0	0	0	0	0	0	1	2	3	2
P412	40-60	25.22	1	2	1	1	1	2	1	1	1	2	2	1	1	2	6	2	3	1	4	1	0	0	0	0	1	0	0	0	0	0	0	0	0	0	0	0	0	0	0	0	0	0	1	1	1	2	1
P413	40-60	23.88	2	1	1	2	1	5	4	2	2	2	1	1	1	2	6	1	3	1	4	1	0	0	0	0	1	0	0	0	1	0	0	0	0	0	0	0	0	1	0	0	1	1	0	3	2	1	2
P414	40-60	25.48	1	1	1	2	1	1	1	1	1	1	2	1	2	2	6	2	1	1	1	1	0	0	1	0	1	1	0	1	1	0	0	0	0	0	0	0	0	1	1	0	0	0	0	1	2	3	1
P415	40-60	27.01	2	1	1	2	1	5	4	3	1	2	1	1	1	2	6	2	3	1	4	1	0	0	0	0	1	0	0	0	1	0	0	0	0	0	0	0	0	1	0	0	0	0	0	1	3	3	1
P416	＞60	27.56	1	2	1	1	1	3	3	2	2	2	1	1	1	2	6	2	3	1	4	1	0	0	0	0	1	0	0	0	0	0	0	0	0	0	0	0	0	1	0	0	0	0	0	1	5	4	1
P417	40-60	23.83	2	2	1	2	1	3	4	2	1	2	3	1	1	2	6	2	3	2	4	2	0	0	0	0	0	0	0	1	1	0	0	0	0	0	0	0	0	1	0	0	1	0	0	1	1	3	2
P418	40-60	25.24	2	2	1	2	1	3	4	2	3	2	1	3	1	2	6	2	3	1	4	1	0	0	0	0	1	1	0	0	1	1	0	0	0	0	0	0	0	1	0	0	1	0	1	2	3	1	1
P419	＜40	21.34	1	4	1	2	1	3	4	3	1	2	1	2	1	2	6	1	3	2	4	2	0	0	0	0	0	0	0	0	0	0	0	0	0	0	0	0	0	1	0	0	0	0	1	1	2	2	2
P420	40-60	22.6	1	1	1	1	1	2	1	3	2	1	2	1	1	2	6	2	3	1	7	1	0	0	0	0	1	0	0	0	0	0	0	0	0	0	0	0	0	0	0	0	0	0	0	1	5	5	2
P421	40-60	21.78	1	4	1	1	1	2	1	1	2	2	2	1	2	2	6	2	3	1	4	1	0	0	0	0	1	0	0	0	1	0	0	0	0	0	0	0	0	0	0	0	0	0	0	3	2	5	2
P422	＞60	26.17	2	2	1	1	1	3	3	2	1	2	1	1	2	2	6	2	3	1	4	1	0	0	0	0	0	0	0	1	0	1	0	0	0	0	0	0	0	0	0	0	1	0	0	1	3	4	1
P423	40-60	22.89	1	2	1	1	2	4	3	2	1	2	1	1	1	2	6	2	3	1	4	1	0	0	0	0	1	0	0	0	0	0	0	0	0	0	0	0	0	1	0	0	0	0	0	1	5	4	3
P424	40-60	21.23	1	2	1	1	1	1	3	1	2	2	2	3	1	2	6	2	3	1	4	2	0	0	0	0	1	1	0	0	0	0	0	0	0	0	0	0	0	1	0	0	0	0	0	4	1	2	1
P425	＞60	21.36	2	2	1	1	1	2	3	3	1	2	1	3	1	2	6	2	3	1	4	1	0	0	0	0	1	0	0	0	1	0	0	0	0	0	0	0	0	0	0	0	0	0	1	1	2	3	3
P426	＞60	22.32	1	2	1	2	1	4	3	2	1	2	1	1	2	1	6	2	3	1	4	2	1	0	1	0	0	1	1	1	1	1	0	0	0	0	0	0	0	1	1	0	1	0	1	1	3	3	2
P427	40-60	21.76	2	2	1	2	1	2	1	1	1	2	2	3	1	2	1	2	3	2	4	1	0	0	0	1	0	0	0	0	0	0	0	0	0	0	0	0	0	0	0	1	0	0	0	1	5	2	2
P428	40-60	25.96	1	1	1	1	1	2	1	1	2	2	4	1	2	2	6	2	3	1	4	1	0	0	0	0	0	1	1	0	0	0	0	0	0	0	0	0	0	1	0	0	1	0	0	2	4	3	2
P429	40-60	22.43	2	2	1	1	1	5	4	2	2	2	1	1	1	2	1	2	1	1	4	1	0	0	0	0	1	1	0	0	1	0	0	0	0	0	0	0	0	1	0	0	0	1	0	1	5	4	3
P430	40-60	37.5	1	2	1	2	1	1	1	1	2	1	4	1	1	2	6	2	3	1	1	1	0	0	0	0	0	0	0	0	0	0	0	0	0	0	0	0	0	0	0	0	0	0	0	1	5	5	4
P431	40-60	18.49	2	3	1	1	1	3	3	2	1	2	1	1	2	2	6	2	3	1	4	2	0	0	0	0	0	0	0	0	1	0	0	0	0	0	0	0	0	1	0	0	0	0	0	1	2	3	3
P432	40-60	23.44	2	1	1	1	1	3	3	1	1	2	1	1	1	2	6	2	3	2	4	1	0	0	0	0	1	0	0	0	0	0	0	0	0	0	0	0	0	0	0	0	0	0	0	1	2	3	3
P433	＜40	25.78	1	1	1	1	1	2	1	1	2	2	2	1	1	2	6	1	3	2	4	2	0	0	0	0	0	1	0	0	1	1	0	0	0	0	0	0	0	0	0	0	0	0	0	1	5	4	3
P434	40-60	26.64	3	5	1	2	1	2	1	1	1	1	1	1	2	2	6	2	3	1	6	1	0	0	0	0	0	1	0	0	0	0	0	0	0	0	0	0	0	0	0	0	0	0	0	4	3	4	2
P435	40-60	23.63	2	2	1	1	1	2	4	2	1	2	2	1	1	2	6	2	3	1	4	1	0	0	0	0	1	0	0	0	1	0	0	0	0	0	0	0	0	1	0	0	1	0	1	1	2	3	3
P436	＞60	23.92	2	2	1	1	1	5	3	2	1	2	1	1	1	2	6	1	3	1	4	1	0	0	0	0	0	0	0	0	1	0	0	0	0	0	0	0	0	0	0	1	0	0	0	4	2	3	2
P437	40-60	23.88	2	2	1	1	1	5	4	2	1	2	1	1	1	2	6	2	3	1	4	1	0	0	0	0	0	0	0	0	0	1	0	0	0	0	0	0	0	0	0	0	0	0	0	1	1	2	1
P438	40-60	26.04	2	2	1	2	1	3	3	3	1	2	3	1	1	2	6	2	3	2	7	1	0	0	0	0	1	1	0	0	0	0	0	0	0	0	0	0	0	1	0	0	0	0	0	1	4	2	3
P439	40-60	20.7	1	2	1	1	1	5	4	3	1	2	2	1	1	2	5	1	3	2	6	1	0	0	0	0	0	0	0	0	0	0	0	0	0	0	0	0	0	0	0	1	1	0	1	1	3	2	1
P440	＞60	22.03	1	3	1	1	1	1	1	1	1	2	2	1	1	2	6	2	3	2	4	1	0	0	0	0	1	1	1	1	0	0	0	0	0	0	0	0	0	0	0	0	0	0	0	1	2	3	1
P441	40-60	22.22	2	2	1	1	1	2	1	1	1	2	2	1	1	2	6	2	3	2	4	1	0	1	0	0	1	1	0	1	1	1	0	0	0	0	0	0	0	1	0	0	0	0	0	1	3	4	1
P442	40-60	21.3	2	2	1	1	1	3	4	3	3	2	2	1	2	2	6	2	3	2	4	1	0	0	1	0	1	1	1	0	1	1	1	0	0	0	0	1	0	0	0	0	1	0	1	3	5	3	4
P443	40-60	21.99	1	4	1	1	1	4	3	3	1	2	1	1	2	2	6	2	3	1	3	2	0	0	0	0	0	0	0	0	1	0	0	0	0	0	0	0	0	0	0	0	0	0	0	1	2	1	2
P444	40-60	26.84	1	1	1	2	1	2	4	2	2	2	1	1	1	2	6	2	3	2	4	1	0	0	0	0	0	0	1	0	0	0	0	0	0	0	0	0	0	0	0	0	0	0	0	1	4	3	1
P445	40-60	23.19	1	1	1	2	1	2	3	2	1	1	2	1	2	2	6	2	3	1	4	2	0	0	0	0	1	0	1	1	0	1	0	0	0	0	0	0	0	0	0	0	0	0	0	1	2	2	2
P446	40-60	17.09	2	3	1	1	1	4	4	4	2	2	1	1	2	2	6	2	3	2	7	2	0	0	0	0	0	0	0	0	1	1	0	0	0	0	0	0	0	0	0	0	0	0	0	2	1	2	3
P447	＞60	36.52	1	2	1	1	1	1	1	1	1	2	4	1	1	2	6	2	3	1	4	2	0	0	0	0	0	0	0	0	1	0	0	0	0	0	0	0	0	0	0	0	0	0	0	1	3	3	1
P448	＜40	23.44	2	4	1	1	1	5	4	2	2	2	1	1	2	2	6	2	1	2	6	1	0	0	0	0	0	0	0	0	0	0	0	0	0	0	0	0	0	1	0	0	0	0	0	2	3	2	2
P449	＞60	26.67	1	3	1	1	1	1	1	1	1	2	2	1	1	2	6	2	3	1	3	1	0	0	0	0	0	0	0	0	0	0	0	0	0	0	0	0	0	1	0	0	0	0	0	4	3	3	1
P450	40-60	22.03	1	1	1	2	1	4	4	4	2	2	1	1	2	2	6	2	3	1	4	2	0	0	0	0	1	0	1	0	1	1	0	0	0	0	0	0	0	0	0	0	1	1	0	1	5	4	1
P451	40-60	26.71	1	2	1	1	1	2	1	1	2	1	4	1	1	2	6	2	3	2	4	1	0	0	0	0	0	0	0	1	1	0	0	0	0	0	0	1	0	1	1	0	1	1	0	2	4	3	2
P452	40-60	28.13	1	1	1	1	1	2	1	2	1	2	1	1	1	2	6	2	3	2	4	1	0	0	0	0	1	1	0	0	0	0	0	0	0	0	0	0	0	1	0	0	0	1	0	1	3	3	3
P453	40-60	23.73	1	3	1	1	1	2	1	1	1	2	2	1	3	1	6	2	3	1	4	1	0	0	0	0	1	1	0	0	0	1	0	0	0	0	0	0	0	1	1	0	1	0	0	1	4	3	1
P454	40-60	22.19	1	2	1	2	1	1	4	1	1	1	2	1	2	1	6	2	3	1	4	1	0	1	0	1	0	0	1	0	0	1	0	0	0	0	0	0	0	1	0	0	0	0	0	1	2	3	2
P455	40-60	20.44	2	1	1	2	1	1	1	2	2	1	4	1	2	2	6	1	3	1	4	1	0	0	0	0	1	1	1	0	0	0	0	0	0	0	0	0	0	1	0	0	0	0	1	1	3	4	1
P456	＜40	25.39	1	2	1	1	1	2	1	1	1	1	4	1	1	2	6	2	3	1	4	1	0	0	0	0	0	0	0	0	0	0	0	0	0	0	0	0	0	0	0	0	0	0	0	1	2	3	1
P457	40-60	22.77	2	1	1	1	1	5	4	3	2	2	4	1	2	2	6	2	3	1	4	1	0	0	0	0	1	0	0	0	0	0	0	0	0	0	0	0	0	0	0	0	0	0	0	1	4	4	1
P458	40-60	25.2	1	2	1	2	1	3	3	3	1	2	2	1	1	2	6	2	3	2	4	2	0	0	0	0	0	0	0	0	0	0	0	0	0	0	0	0	0	0	0	0	0	0	0	1	2	3	3
P459	40-60	26.04	1	1	1	1	1	1	1	2	1	1	2	1	2	2	6	2	3	1	4	1	0	0	0	0	1	0	0	0	0	1	0	0	0	0	0	0	0	1	0	0	0	0	1	1	3	3	1
P460	＞60	21.23	2	1	1	1	1	1	1	1	2	1	4	1	2	2	6	2	3	1	4	1	0	0	0	0	1	0	1	0	0	1	0	0	0	0	0	0	0	0	0	0	0	0	0	1	1	5	4
P461	40-60	21.01	1	3	1	3	1	3	1	1	1	2	1	1	1	2	1	2	3	1	4	1	0	0	0	0	1	0	0	0	0	0	0	0	0	0	0	0	0	0	0	0	0	0	0	1	1	3	2
P462	40-60	23.07	1	1	4	2	1	4	3	4	1	2	1	1	1	2	6	2	3	1	7	1	0	0	0	0	1	0	0	0	0	1	0	0	0	0	0	0	0	1	0	1	1	0	1	1	2	2	1
P463	40-60	28.91	2	3	1	1	1	2	3	2	2	2	1	1	2	2	6	2	3	1	4	2	0	1	0	0	0	0	0	0	1	0	0	0	0	0	0	0	0	1	0	0	1	0	1	1	4	3	1
P464	40-60	22.31	1	1	1	1	1	3	3	1	1	2	2	1	1	2	6	2	3	1	7	2	0	0	0	0	0	1	0	0	0	1	0	0	0	0	0	0	0	1	0	0	0	0	1	1	5	4	3
P465	40-60	29.3	2	2	1	1	1	1	4	1	2	1	4	3	1	2	6	2	3	2	7	1	0	0	0	0	1	0	1	1	0	0	0	0	0	0	0	0	0	0	0	0	0	0	0	1	5	4	3
P466	40-60	28.65	1	2	1	1	1	1	1	1	2	2	4	1	1	2	6	2	3	1	7	2	0	0	0	0	1	0	0	0	1	0	0	0	0	0	0	0	0	1	0	0	0	0	0	1	2	5	2
P467	40-60	25.3	2	3	1	1	1	2	1	1	2	2	2	2	1	2	6	2	3	1	4	1	0	0	0	0	1	0	0	0	0	0	0	0	0	0	0	0	0	1	0	0	0	0	0	1	2	2	4
P468	40-60	22.27	1	2	1	2	1	1	3	2	1	2	1	1	1	2	6	2	3	1	7	1	0	0	0	0	1	0	0	0	0	1	0	0	0	0	0	0	0	0	0	0	0	0	0	1	2	2	2
P469	40-60	24.14	2	3	1	1	1	2	1	1	2	1	4	1	1	2	6	2	1	1	4	1	0	0	0	0	1	0	1	0	1	0	0	0	0	0	0	0	0	0	0	0	0	0	0	1	3	5	1
P470	40-60	15.63	2	1	1	1	1	4	3	2	2	2	1	1	1	2	6	2	3	2	复查（内分泌、放疗、靶向已结束或无需）	2	0	0	0	0	1	0	0	0	0	1	0	0	0	0	0	0	0	0	1	0	0	0	0	4	5	3	1
P471	40-60	26.67	2	2	1	1	1	2	1	1	1	2	2	1	2	1	6	2	3	2	4	1	0	0	0	0	0	0	0	0	0	0	0	0	0	0	0	0	0	0	0	0	0	0	0	1	4	3	2
P472	40-60	26.67	2	2	1	2	1	1	4	3	2	2	4	1	2	2	6	2	3	1	4	2	0	0	0	0	0	0	0	0	0	0	0	0	0	0	0	0	0	0	0	0	0	0	0	1	2	3	2
P473	40-60	23.44	1	2	1	1	1	1	1	1	2	1	4	1	1	2	6	1	3	2	7	1	0	0	0	0	1	0	0	1	0	0	0	0	0	0	0	0	0	0	0	0	0	1	1	1	4	3	3
P474	40-60	25.34	2	1	1	1	1	2	1	1	1	2	2	1	1	2	6	2	3	1	4	2	0	0	0	0	0	0	0	0	1	0	0	0	0	0	0	0	0	0	0	0	0	0	0	4	2	2	1
P475	40-60	26.04	2	1	1	1	1	2	1	1	2	1	4	1	2	2	6	2	3	1	4	1	0	0	0	0	1	1	0	0	0	0	0	0	0	0	0	0	0	1	0	0	0	0	0	2	5	4	2
P476	＞60	25.39	2	1	3	2	1	2	3	2	1	2	3	1	1	2	6	2	3	1	4	2	0	0	0	1	0	0	0	1	0	1	0	0	0	0	0	0	0	1	0	1	1	0	0	1	3	3	1
P477	40-60	22.04	1	2	1	1	1	2	1	1	2	1	4	1	2	1	6	2	3	1	4	1	0	0	0	0	1	0	0	0	0	0	0	0	0	0	0	0	0	0	0	0	0	0	0	1	5	5	3
P478	＞60	20.44	1	4	1	1	1	3	3	2	1	2	1	1	2	2	6	2	3	2	4	2	1	0	0	0	0	0	0	0	0	0	0	0	0	0	0	0	0	0	0	0	0	0	1	1	3	2	1
P479	40-60	23.63	1	2	1	2	1	2	1	2	1	2	2	1	2	2	6	2	3	2	3	1	0	0	0	0	0	0	0	0	0	1	0	0	0	0	0	0	0	0	0	0	0	0	0	2	2	2	2
P480	40-60	22.86	1	2	1	1	1	3	3	2	1	2	1	1	1	2	5	2	3	2	7	1	0	0	0	0	0	0	0	0	0	0	0	1	0	0	0	1	0	1	0	1	0	0	0	1	2	2	1
P481	40-60	20.5	1	2	1	1	1	4	3	3	2	2	1	1	1	2	6	2	3	2	4	1	0	0	0	0	1	0	0	0	0	0	0	0	0	0	0	0	0	1	0	0	0	0	0	1	3	5	2
P482	40-60	19.63	1	1	1	1	1	2	4	1	2	2	2	2	2	1	6	2	3	1	4	1	0	0	0	0	1	0	0	0	0	0	0	0	0	0	0	0	0	1	0	0	0	0	0	1	2	4	2
P483	＞60	20.55	2	2	1	1	1	5	3	2	2	2	1	1	1	2	1	2	3	2	7	2	0	0	0	0	0	0	0	0	0	1	0	0	0	0	0	0	0	0	1	0	1	0	1	1	5	3	1
P484	＜40	21.48	2	2	1	2	1	5	4	2	2	2	1	1	1	2	6	2	3	2	4	2	0	0	0	0	0	0	0	0	0	0	0	0	0	0	0	0	0	1	0	0	1	0	0	2	1	1	1
P485	40-60	20.81	2	3	3	2	1	4	3	3	1	2	1	1	1	2	6	2	3	1	4	1	0	0	0	0	1	0	0	0	0	0	0	0	0	0	0	0	0	0	0	0	0	0	0	1	3	3	1
P486	40-60	24.97	1	3	4	1	2	3	4	2	1	2	2	1	1	2	6	2	3	2	4	2	0	0	0	1	0	1	1	1	0	0	0	0	0	0	0	0	0	1	0	1	0	0	0	3	5	5	4
P487	40-60	24.14	1	2	4	2	1	1	1	1	2	1	4	1	1	2	6	2	3	1	4	1	0	0	0	0	1	1	1	1	1	1	0	0	0	0	0	0	0	1	0	0	1	0	0	1	4	3	2
P488	40-60	19.63	2	1	1	2	1	2	1	2	2	2	4	1	2	1	6	2	3	1	4	1	0	0	0	0	1	0	0	0	0	0	0	0	0	0	0	0	0	1	0	0	0	0	0	1	5	5	3
P489	＜40	21.48	2	3	4	3	2	5	1	4	1	2	3	1	1	2	6	1	3	2	7	1	0	0	0	0	1	0	0	0	0	1	0	0	0	0	0	0	0	0	0	0	0	0	0	4	2	1	1
P490	40-60	23.61	1	2	1	2	1	2	4	2	1	2	2	3	1	2	6	2	3	1	4	2	0	0	0	0	1	0	0	0	0	0	0	0	0	0	0	0	0	0	0	0	0	0	0	4	5	3	4
P491	＞60	23.44	1	1	1	2	1	2	1	3	1	2	2	1	1	2	6	2	3	1	4	1	0	0	0	0	1	0	0	0	1	0	0	0	0	0	0	0	0	1	0	0	0	0	0	1	2	3	3
P492	40-60	29.41	2	2	1	2	1	4	3	2	1	2	1	1	1	2	6	2	3	1	4	1	1	0	0	0	0	0	0	0	0	0	0	0	0	0	0	0	0	0	0	0	0	0	0	1	2	1	2
P493	40-60	23.51	2	1	1	2	1	3	3	1	1	1	2	1	1	2	6	2	3	1	4	2	0	0	0	0	1	0	0	0	0	0	0	0	0	0	0	0	0	0	0	0	1	0	0	1	2	2	4
P494	40-60	26.71	2	3	1	1	1	1	1	1	1	1	1	1	2	2	6	2	3	2	4	2	0	0	0	0	0	0	0	0	0	0	0	0	0	0	0	0	0	1	0	0	0	0	0	1	2	3	2
P495	40-60	21.64	2	3	1	2	1	2	1	4	2	2	2	1	1	2	1	2	3	1	4	1	0	0	0	0	1	1	0	0	0	0	0	0	0	0	0	0	0	0	0	0	0	0	0	1	3	4	3
P496	40-60	21.09	1	3	1	1	1	4	4	3	2	2	4	1	1	2	6	2	3	2	4	1	0	0	0	0	0	1	0	0	0	0	0	0	0	0	0	0	0	0	0	0	1	0	1	1	2	1	3
P497	＞60	24.97	2	2	1	1	1	2	1	1	2	1	4	1	1	1	6	2	3	1	4	1	0	0	0	0	1	0	1	0	1	0	0	0	0	0	0	0	0	0	0	0	1	0	0	1	2	3	3
P498	40-60	24.46	2	2	1	2	1	3	4	4	2	2	4	1	1	2	6	2	3	1	4	2	0	0	0	0	0	0	0	0	0	0	0	0	0	0	0	0	0	1	0	0	0	0	0	1	3	2	3
P499	40-60	25.64	1	1	1	2	1	2	1	2	2	2	2	1	1	2	6	2	2	1	4	1	0	0	0	0	1	0	0	0	0	0	0	0	0	0	0	0	0	0	0	0	0	0	0	2	2	2	2
P500	＞60	30.22	1	1	1	1	1	4	3	2	1	2	1	3	2	1	6	2	3	1	4	1	0	0	0	0	1	0	0	0	0	0	0	0	0	0	0	0	0	0	0	0	0	0	1	1	2	2	2
P501	40-60	28.44	1	2	1	2	1	1	1	1	1	2	4	1	1	2	6	2	3	1	4	1	0	0	0	0	1	0	0	0	0	0	0	0	0	0	0	0	0	0	0	0	0	0	0	4	3	3	1
P502	40-60	23.44	2	2	4	2	1	2	4	2	1	2	1	1	2	2	5	2	3	1	7	2	0	0	0	0	1	0	0	0	1	0	0	0	0	0	0	0	0	1	0	0	0	0	0	1	4	3	2
P503	＜40	23.93	1	2	1	1	1	2	1	2	3	2	4	1	2	2	6	1	3	2	4	1	0	0	0	0	1	1	0	0	0	1	0	0	0	0	0	0	0	0	0	0	0	0	0	2	4	4	2
P504	40-60	24.24	1	2	1	1	1	2	4	2	2	1	4	1	1	2	6	2	3	1	4	1	0	0	0	0	1	0	0	0	0	0	0	0	0	0	0	0	0	1	0	0	0	0	1	4	4	4	2
P505	40-60	19.53	2	2	1	1	1	2	1	2	2	1	4	1	1	2	6	2	3	1	4	1	0	0	0	0	1	0	0	0	0	0	0	0	0	0	0	0	0	0	0	0	0	0	0	1	3	3	3
P506	40-60	29.14	1	2	1	1	1	1	1	1	1	2	2	1	1	2	6	1	3	1	4	1	0	0	0	0	1	0	0	0	0	0	0	0	0	0	0	0	0	0	0	0	0	0	0	1	2	3	3
P507	＞60	37.11	2	4	4	1	1	1	1	2	1	1	4	3	3	1	5	2	3	2	5	2	1	0	0	0	0	0	0	0	1	0	0	0	0	0	0	0	0	1	0	0	0	1	0	1	3	3	2
P508	＜40	19.05	1	1	1	1	1	5	4	2	2	2	1	1	1	2	6	2	3	1	4	1	0	0	0	0	0	0	0	1	0	0	0	0	0	0	0	0	0	1	0	0	0	0	0	2	4	3	2
P509	＜40	24.8	1	1	3	1	1	1	4	2	2	2	4	1	1	2	6	1	3	1	4	2	0	0	0	0	1	0	0	0	1	1	0	0	0	0	0	0	0	1	0	0	0	1	0	3	4	3	1
P510	40-60	21.21	2	2	1	1	1	4	4	2	2	2	1	1	1	1	6	2	3	2	4	1	0	0	0	0	1	0	0	0	0	0	0	0	0	0	0	0	0	1	0	1	0	0	0	1	3	3	4
P511	40-60	16.9	1	3	1	1	1	1	1	1	1	2	2	1	1	1	3	1	3	1	5	1	0	0	0	0	1	0	0	0	0	0	0	0	0	0	0	0	0	0	1	0	1	0	0	1	2	1	3
P512	＜40	23.33	2	2	1	2	1	3	1	3	1	2	2	1	1	1	6	1	3	1	4	1	0	0	0	0	1	0	1	0	1	0	0	0	0	0	0	0	0	1	0	1	1	0	0	1	2	2	3
P513	40-60	26	1	2	1	1	1	1	1	1	2	1	4	1	2	1	6	2	3	2	4	1	0	0	0	0	1	0	0	0	0	0	0	0	0	0	0	0	0	0	0	0	0	0	1	1	2	4	3
P514	40-60	19.53	1	3	1	1	1	5	4	2	2	2	1	1	1	2	6	2	3	2	4	1	0	0	0	0	0	0	0	0	0	0	0	0	0	0	0	0	0	0	0	1	0	0	0	1	4	4	3
P515	40-60	22.04	2	2	1	2	1	3	1	2	2	2	2	1	2	2	6	1	3	2	7	2	0	0	0	0	0	0	0	1	1	0	0	0	0	0	0	0	0	1	0	0	0	0	0	4	2	2	1
P516	40-60	23.44	2	2	1	1	1	2	1	1	1	2	4	1	1	2	6	2	3	1	4	1	0	0	0	0	1	0	0	0	0	0	0	0	0	0	0	0	0	0	0	0	0	0	0	1	2	2	2
P517	40-60	22.77	2	4	1	2	1	2	1	2	1	2	2	1	2	2	6	2	3	1	4	1	0	0	0	0	1	0	0	0	0	1	0	0	1	0	0	0	0	1	0	0	0	0	1	1	5	2	1
P518	40-60	23.44	2	2	1	1	1	3	3	2	1	2	2	1	1	2	6	2	3	2	4	1	0	0	0	0	0	0	1	0	0	0	0	0	0	0	0	0	0	1	0	0	0	0	0	1	2	2	2
P519	40-60	26.22	1	1	1	1	1	1	1	2	1	2	4	1	1	2	6	2	3	2	4	1	0	0	0	0	1	0	0	0	0	0	0	0	0	0	0	0	0	0	0	0	0	0	0	1	1	2	3
P520	40-60	25.92	1	2	1	1	1	1	1	1	1	1	2	1	1	2	6	2	3	1	7	1	0	0	0	0	0	1	0	0	0	0	0	0	0	0	0	0	0	1	0	0	0	0	0	1	3	4	2
P521	40-60	24.44	2	2	1	1	1	3	3	2	2	2	1	1	1	2	6	2	3	2	4	2	1	0	0	0	1	1	0	0	0	0	0	0	0	0	0	0	0	1	0	0	0	0	0	3	2	2	2
P522	＞60	23.62	1	2	4	1	1	1	1	2	1	2	2	3	2	2	6	2	3	1	4	2	0	0	0	0	1	1	1	1	0	1	0	0	1	0	0	1	0	1	0	0	0	1	0	1	4	2	1
P523	＞60	20.45	1	2	1	1	1	1	1	3	1	1	2	3	1	2	6	2	3	1	7	1	0	0	0	0	1	0	0	0	0	0	0	0	0	0	0	0	0	0	0	1	0	0	0	1	3	3	3
P524	40-60	26.14	2	3	1	1	1	1	1	1	2	1	4	1	2	2	6	2	3	1	4	1	0	0	0	0	1	1	0	0	0	0	0	0	0	0	0	0	0	1	0	0	0	0	1	1	3	4	4
P525	40-60	23.31	2	3	1	1	1	1	1	1	2	1	4	1	1	2	6	2	3	1	4	1	0	0	0	0	1	0	0	0	0	1	0	0	0	0	0	0	0	0	0	0	0	0	0	4	2	3	3
P526	40-60	26.67	2	2	1	1	1	1	1	2	1	1	1	1	1	2	6	2	3	1	4	1	0	0	0	0	1	0	0	0	1	0	0	0	0	0	0	0	0	1	0	0	0	0	0	1	2	2	3
P527	40-60	24.44	2	2	1	1	1	1	1	1	1	2	2	1	1	2	6	2	3	2	4	1	0	0	0	0	1	0	0	0	0	0	0	0	0	0	0	0	0	0	0	0	1	0	0	1	3	3	3
P528	40-60	21.37	1	1	1	1	1	4	4	3	2	2	1	1	1	2	6	2	3	1	4	1	0	0	0	0	0	0	0	0	0	0	0	0	0	0	0	0	0	1	0	1	1	0	1	1	5	5	3
P529	40-60	21.23	2	2	1	2	1	5	3	3	2	2	4	1	1	2	6	2	3	1	4	1	0	0	0	0	1	0	0	0	0	0	0	0	0	0	0	0	0	1	0	0	0	0	0	1	2	4	2
P530	40-60	24.52	1	3	1	1	1	2	1	4	2	2	4	1	2	1	3	2	3	1	4	1	0	0	0	0	1	0	0	0	0	1	0	0	0	0	0	0	0	0	0	0	0	1	0	3	1	2	2
P531	40-60	22.03	2	2	1	1	1	1	2	1	1	1	4	1	1	2	6	2	3	2	4	1	0	0	0	0	1	0	0	0	1	0	0	0	0	0	0	0	0	1	0	0	0	0	1	1	4	3	3
P532	＞60	21.48	2	2	4	1	1	5	3	4	1	2	3	1	1	2	6	2	3	1	4	1	0	0	0	0	1	0	0	0	1	0	0	0	0	0	0	0	0	0	0	0	0	0	0	1	3	3	1
P533	40-60	22.6	1	2	1	1	1	1	1	1	1	2	1	1	3	2	6	2	3	1	4	1	0	0	0	0	0	0	0	0	0	0	0	0	0	0	0	0	0	0	0	0	0	0	0	1	4	3	3
P534	40-60	25.29	1	2	1	2	1	2	3	1	2	2	2	1	1	2	6	2	3	1	4	1	0	0	0	0	0	1	0	0	0	0	0	0	0	0	0	0	0	0	0	0	0	0	0	1	3	5	3
P535	40-60	26.67	2	1	1	2	1	3	3	2	2	2	2	1	2	2	1	2	3	1	4	2	1	1	0	0	0	1	1	0	1	0	0	0	0	0	0	0	0	1	0	0	0	0	0	1	3	4	4
P536	40-60	28.3	1	2	1	2	1	2	1	1	2	2	4	1	2	2	6	2	3	2	7	2	0	0	0	0	0	0	0	0	0	0	0	0	0	0	0	0	0	1	0	0	0	0	0	1	4	3	1
P537	40-60	27.03	1	4	1	1	1	1	1	1	2	1	2	1	1	2	6	1	3	2	4	1	0	0	0	0	0	0	0	0	0	0	0	0	0	0	0	0	0	0	0	0	1	0	0	2	1	3	1
P538	40-60	25.48	1	3	1	1	1	4	2	2	2	2	2	1	1	2	6	2	3	2	4	2	0	0	0	0	1	0	0	0	0	0	0	0	0	0	0	0	0	0	0	0	0	0	0	1	4	5	4
P539	40-60	22.89	2	2	1	1	1	1	1	1	3	1	4	1	1	2	6	2	3	1	4	1	0	0	0	0	0	0	0	0	0	0	0	0	0	0	0	0	0	0	0	0	0	0	0	4	3	3	1
P540	40-60	22.04	2	1	1	1	1	2	1	1	2	2	2	3	1	2	6	2	2	1	7	2	0	0	0	0	0	0	0	0	0	0	0	0	0	0	0	0	0	1	0	0	1	0	0	4	2	3	1
P541	40-60	21.36	1	1	1	1	1	2	1	2	1	2	1	3	1	2	6	2	3	1	4	2	0	0	0	0	0	0	0	0	1	0	0	0	0	0	0	0	0	1	0	0	0	0	0	1	3	3	3
P542	40-60	24.61	2	2	1	2	1	3	3	2	1	2	2	1	1	2	6	2	3	1	4	2	0	0	0	0	1	1	0	0	0	0	0	0	0	0	0	0	0	1	0	0	1	0	1	2	2	2	2
P543	40-60	23.03	2	3	1	1	1	2	4	1	1	1	4	1	1	2	6	2	3	2	2	2	0	0	0	0	1	0	0	0	0	0	0	0	0	0	0	0	0	0	0	0	0	0	0	1	2	1	2
P544	40-60	25.91	1	2	1	1	1	2	1	1	2	1	4	1	1	2	6	2	3	2	4	2	0	0	0	0	0	0	0	0	0	0	0	0	0	0	0	0	0	0	0	0	0	0	0	1	5	5	3
P545	40-60	20.2	2	1	1	1	1	5	3	4	1	2	3	1	2	2	6	2	2	1	4	1	0	0	0	0	0	1	1	1	1	0	1	0	1	0	0	0	0	0	0	0	0	1	1	1	3	2	1
P546	40-60	23.15	1	2	1	1	1	2	1	2	1	2	4	1	2	1	6	2	3	1	4	1	0	0	0	0	1	1	0	0	0	0	0	0	0	0	0	0	0	1	0	0	1	0	0	1	2	3	3
P547	40-60	20.7	2	2	1	1	1	2	3	2	2	2	2	1	1	2	6	2	1	1	4	2	0	0	0	0	1	0	0	0	0	0	0	0	0	0	0	0	0	0	0	0	0	0	0	1	1	1	2
P548	40-60	26.17	1	2	1	1	1	3	1	1	2	1	4	1	1	2	6	2	3	1	4	1	0	0	0	0	1	0	0	0	0	0	0	0	0	0	0	0	0	0	0	0	0	0	0	1	4	5	4
P549	40-60	26.71	1	2	1	1	1	1	1	1	1	1	4	1	1	2	5	1	3	1	4	1	1	0	0	0	1	1	0	1	0	0	0	0	0	1	0	0	0	0	1	1	1	0	0	1	5	4	4
P550	40-60	23.15	2	2	1	2	1	1	1	2	2	1	4	1	2	2	6	2	3	2	4	1	0	0	0	0	1	0	0	0	0	0	0	0	0	0	0	0	0	0	0	0	0	0	0	4	3	3	1
P551	40-60	31.25	1	2	1	1	1	2	1	2	2	1	4	1	1	2	6	2	3	2	4	1	0	0	0	0	1	0	0	0	0	0	0	0	0	0	0	0	0	0	0	0	0	0	0	4	3	3	2
P552	＞60	24.46	2	3	1	1	1	1	3	2	1	2	1	1	1	2	6	2	3	1	7	2	1	0	1	0	0	1	1	1	0	1	0	0	0	0	0	0	0	0	0	0	0	0	0	1	2	4	1
P553	40-60	20.28	1	2	4	1	1	3	3	2	1	2	2	1	2	2	6	2	3	1	6	2	0	0	0	0	0	1	0	0	0	0	0	0	0	0	0	0	0	1	0	1	1	0	0	1	3	3	1
P554	40-60	22.58	2	2	1	1	1	3	3	2	1	2	2	1	2	2	6	2	3	2	6	1	0	0	0	0	1	0	0	0	1	0	0	0	0	0	0	0	0	1	0	0	0	0	0	1	2	3	4
P555	40-60	26.04	2	3	1	1	1	1	1	3	1	1	4	1	1	2	6	2	3	1	4	1	0	0	0	0	1	0	0	0	0	0	0	0	0	0	0	0	0	1	0	0	0	0	0	1	2	4	3
P556	＞60	23.44	2	2	1	1	1	3	3	2	1	2	1	1	1	2	6	2	3	1	4	1	0	0	0	0	1	0	0	0	0	0	0	0	0	0	0	0	0	0	0	0	0	0	0	1	3	3	1
P557	40-60	22.03	2	1	1	1	1	2	1	2	2	2	4	1	1	2	6	2	3	2	4	1	1	0	0	0	0	0	0	0	0	0	0	0	0	0	0	0	0	0	0	0	0	0	0	1	4	1	1
P558	40-60	23.36	1	2	2	1	1	1	1	1	1	2	4	1	1	2	6	2	1	2	2	1	0	0	0	0	1	0	0	0	0	0	0	0	0	0	0	0	0	1	0	0	0	0	1	2	3	3	3
P559	＞60	25.63	2	2	4	1	1	3	3	2	1	2	2	3	2	2	6	2	3	1	4	2	0	0	0	0	0	0	0	0	0	1	0	0	0	0	0	0	0	0	0	0	0	0	0	1	1	3	1
P560	＜40	25.24	1	3	1	1	1	1	1	1	2	1	4	1	1	2	6	2	3	2	6	2	0	0	0	0	1	0	1	0	0	0	0	0	0	0	0	0	0	0	0	0	0	0	0	1	5	5	3
P561	＞60	23.81	1	3	1	1	1	1	1	1	2	1	4	1	3	2	6	1	3	1	4	1	0	0	0	0	1	0	0	1	0	1	0	0	0	0	0	0	0	1	0	0	0	0	1	1	5	5	1
P562	40-60	22.76	1	3	1	1	1	2	1	1	2	2	2	1	1	2	6	2	3	2	4	1	0	0	0	0	0	1	0	0	0	0	0	0	0	0	0	0	0	1	0	0	0	0	0	2	3	2	2
P563	＜40	26.26	1	1		1	1	2	1	2	1	1	4	1	1	2	6	1	3	1	4	2	0	0	0	0	1	0	0	0	0	0	0	0	0	0	0	0	0	0	0	0	0	0	0	2	2	2	1
P564	40-60	28.04	2	1	1	1	1	2	1	2	1	2	4	1	1	2	6	2	3	1	7	1	0	0	0	0	1	0	0	0	0	0	0	0	0	0	0	0	0	1	0	0	0	0	0	1	4	2	3
P565	40-60	31.64	1	2	1	1	1	1	2	1	2	2	4	1	1	2	1	2	3	1	4	1	0	0	0	0	1	0	0	0	0	0	0	0	0	0	0	0	0	0	0	0	0	0	0	2	2	2	1
P566	＜40	19.56	2	4	1	1	1	5	4	3	1	2	1	3	1	2	6	2	3	2	3	1	0	0	0	0	1	0	1	0	0	0	0	0	0	0	0	0	0	1	0	1	0	0	0	1	4	3	1
P567	40-60	29.33	1	2	3	1	1	4	3	2	1	2	1	1	3	2	6	2	3	1	4	1	0	0	0	0	1	0	0	0	0	0	0	0	0	0	0	0	0	1	0	0	0	0	1	1	1	3	2
P568	＜40	20.2	2	2	1	2	1	5	4	3	1	2	1	2	1	2	6	2	3	1	4	1	0	0	0	0	1	1	0	1	1	1	0	0	0	0	0	0	0	1	0	0	1	1	0	1	2	2	3
P569	40-60	22.86	2	3	1	1	1	5	3	2	3	2	1	1	1	2	6	2	3	2	4	1	0	0	0	0	0	0	0	0	0	0	0	0	0	0	0	0	0	0	0	0	1	0	0	2	2	1	2
P570	＜40	21.48	2	3	2	1	1	5	4	4	1	2	3	1	1	2	6	1	3	2	7	1	0	0	0	0	0	0	0	0	0	0	0	0	0	0	0	0	0	0	0	1	1	0	0	1	4	2	3
P571	40-60	24.89	2	1	1	1	1	4	2	2	1	2	1	1	1	2	6	2	3	1	4	1	0	0	0	0	0	0	0	0	0	0	0	0	0	0	0	0	0	0	0	0	0	0	0	1	2	3	2
P572	40-60	25.78	1	1	1	2	1	1	1	1	1	1	1	1	2	2	6	2	3	1	4	1	0	0	0	0	1	0	0	1	0	1	0	0	0	0	0	0	0	1	0	0	1	0	1	4	2	3	2
P573	40-60	25.91	1	2	1	1	1	2	1	2	1	1	4	1	2	2	6	2	3	2	4	2	0	0	0	0	1	0	0	0	1	0	0	0	0	0	0	0	0	0	0	0	0	0	0	4	3	2	2
P574	＜40	21.26	2	1	1	2	1	5	4	2	1	2	1	1	2	2	6	2	3	1	4	1	0	0	0	0	1	1	0	0	1	1	0	0	0	0	0	0	0	1	0	0	1	1	1	1	3	2	2
P575	40-60	24.84	1	1	1	2	1	3	3	2	1	2	1	1	2	2	6	1	3	1	4	1	0	0	1	0	0	0	1	1	0	1	0	0	0	0	0	0	0	1	0	0	1	0	0	1	2	3	3
P576	40-60	24.65	2	4	2	3	1	3	1	1	2	2	4	1	3	2	5	2	2	2	5	2	0	0	0	0	1	0	0	0	0	0	0	0	0	0	0	0	0	0	0	0	0	0	0	1	5	2	2
P577	40-60	22.89	1	1	1	1	1	2	1	2	1	2	4	1	2	1	6	2	3	1	4	2	0	0	0	0	0	0	0	0	0	1	0	0	0	0	0	0	0	1	0	0	0	0	0	1	4	4	3
P578	40-60	26.16	2	3	1	1	1	2	1	1	2	1	4	1	2	2	6	2	3	2	4	1	0	0	0	0	1	1	1	0	0	1	0	0	0	0	0	0	0	1	0	0	0	0	0	4	5	5	3
P579	40-60	25.1	2	2	1	1	1	3	1	2	1	2	1	1	1	2	6	2	3	2	4	1	0	0	0	0	1	0	0	0	0	0	0	0	0	0	0	0	0	1	0	0	0	0	0	1	3	3	3
P580	40-60	22.22	1	3	1	1	1	5	4	2	1	2	4	1	2	2	6	2	3	1	4	1	0	0	0	1	0	0	0	0	1	0	0	0	0	0	0	0	0	1	0	0	0	0	0	1	2	2	2
P581	＜40	30.3	1	2	1	1	1	1	1	1	1	2	4	1	1	2	1	2	3	1	4	1	0	0	0	0	1	0	0	0	0	0	0	0	0	0	0	0	0	1	0	0	0	1	0	4	2	3	3
P582	40-60	24.03	2	2	2	3	1	4	4	2	1	2	2	1	2	2	6	1	3	1	7	1	0	0	0	0	0	0	0	0	1	0	0	0	0	0	0	0	0	0	0	0	0	0	1	4	3	3	2
P583	40-60	23.93	3	5	2	1	1	2	1	2	1	1	4	1	2	1	6	2	3	1	6	2	0	0	0	0	0	0	0	0	0	0	0	0	0	0	0	0	0	0	0	0	1	0	0	3	2	2	1
P584	40-60	27.77	1	1	1	1	1	2	1	1	1	1	3	1	2	2	6	2	3	1	4	1	0	0	0	0	1	1	0	0	0	1	0	0	0	0	0	0	0	1	0	0	1	0	0	1	2	4	3
P585	40-60	21.48	2	3	2	1	1	3	3	1	1	2	1	3	2	2	6	2	3	2	7	1	0	0	0	0	0	1	0	0	0	1	1	0	1	0	0	0	1	0	0	0	0	0	1	1	3	3	2
P586	40-60	24.61	1	3	1	1	1	2	2	4	2	1	4	1	3	2	6	2	3	1	4	1	0	0	0	0	1	0	1	0	0	0	0	0	0	0	0	0	0	0	0	0	0	0	0	4	2	3	1
P587	40-60	28.89	2	3	1	1	1	2	1	1	2	1	4	1	2	2	6	2	3	1	4	1	0	0	0	0	1	1	0	0	0	1	0	0	0	0	0	0	0	1	0	0	0	0	0	1	5	5	3
P588	40-60	24.41	2	2	1	1	1	3	4	1	2	2	1	1	1	2	6	1	3	1	4	1	0	0	0	0	1	1	0	0	0	0	0	0	0	0	0	0	0	1	0	0	0	0	0	1	5	5	3
P589	40-60	23.63	1	2	1	2	1	2	1	2	1	2	4	1	2	2	6	2	3	2	3	1	0	0	0	0	0	0	0	0	0	1	0	0	0	0	0	0	0	0	0	0	0	0	0	2	2	3	2
P590	40-60	31.25	1	2	1	1	1	2	1	2	1	1	2	1	1	2	6	2	3	2	4	1	0	0	0	0	1	1	0	0	0	1	0	0	0	0	0	0	0	0	0	0	0	0	1	1	3	2	2
P591	40-60	19.53	1	2	1	1	1	4	2	1	1	2	2	3	2	2	6	2	3	1	3	1	0	0	0	0	1	0	0	0	0	0	0	0	0	0	0	0	0	0	0	0	0	0	0	1	5	3	1
P592	40-60	25.39	2	3	1	1	1	2	1	1	2	1	4	1	2	2	6	2	3	2	5	1	0	0	0	0	1	0	1	0	0	1	0	0	0	0	0	0	0	1	0	0	0	0	0	1	3	4	3
P593	40-60	19.68	1	2	1	1	1	1	4	1	1	2	4	1	1	2	6	2	3	1	4	1	0	0	0	0	1	1	0	0	0	0	0	0	0	0	0	0	0	1	0	1	0	0	0	4	5	5	3
P594	40-60	21.48	2	3	1	1	1	3	4	2	1	1	1	3	1	2	1	2	2	1	7	1	0	0	0	0	1	0	0	0	0	0	0	0	0	0	0	0	0	0	0	0	0	0	0	4	3	3	2
P595	40-60	31.22	1	4	1	1	1	2	1	1	2	1	1	3	1	2	6	2	3	2	4	2	0	0	0	0	1	0	0	0	0	0	0	0	0	0	0	0	1	1	0	0	0	0	0	4	2	3	3
P596	40-60	27.56	2	2	1	1	1	3	1	1	2	2	2	1	1	2	1	2	3	2	7	1	0	0	0	0	0	1	0	0	0	1	0	0	0	0	0	0	0	0	0	0	0	0	1	1	5	5	3
P597	40-60	24.61	1	2	1	2	1	3	3	1	2	2	2	1	1	1	6	2	3	1	7	1	0	0	0	0	1	0	0	0	1	0	0	0	0	0	0	0	0	0	0	0	0	0	0	4	2	1	2
P598	40-60	18.55	2	3	1	1	1	1	1	2	1	2	4	3	3	1	6	2	3	2	3	2	1	0	0	0	0	0	0	0	0	0	0	0	0	0	0	0	0	1	0	0	0	0	0	1	3	3	2
P599	40-60	28.8	1	3	1	1	1	1	2	1	2	1	4	1	2	2	6	1	3	2	4	1	0	0	0	0	0	1	0	0	0	1	0	0	0	0	0	0	0	1	0	0	1	0	0	1	2	4	3
P600	40-60	24.22	2	2	1	1	1	2	3	1	2	2	2	1	1	2	6	2	3	1	4	2	0	0	1	0	0	0	0	0	1	1	0	0	0	0	0	0	0	0	0	0	0	0	0	1	3	1	1
P601	＞60	26.22	2	2	1	2	1	1	1	1	2	1	4	1	2	2	6	2	3	1	4	2	0	0	0	0	0	0	1	0	0	0	0	0	0	0	0	0	0	0	1	0	0	1	0	1	2	5	2
P602	＞60	26.67	2	3	2	1	1	1	3	2	1	2	1	1	2	2	5	2	2	1	4	2	0	0	0	0	0	0	0	0	0	0	0	0	1	0	0	0	0	1	0	0	0	0	0	1	2	2	4
P603	40-60	21.63	1	4	1	2	1	4	4	4	1	2	1	1	2	2	6	2	3	1	5	1	0	0	0	0	1	0	0	0	0	0	0	0	0	0	0	0	0	0	0	0	0	0	0	4	2	1	1
P604	＜40	25.63	1	3	1	1	1	4	1	2	1	2	2	1	1	2	6	2	3	2	4	2	0	0	0	0	1	0	0	0	0	0	0	0	0	0	0	0	0	0	0	0	0	0	0	1	2	3	3
P605	40-60	21.48	1	2	1	1	1	2	1	2	2	2	4	1	2	2	6	2	3	1	7	1	0	0	0	0	1	1	0	0	1	1	0	0	0	0	0	0	0	1	0	0	0	0	0	1	5	4	3
P606	40-60	20.4	1	4	1	1	1	1	1	1	2	1	3	1	2	1	5	1	3	2	5	2	0	0	0	0	0	0	0	1	0	0	0	0	1	0	0	0	0	1	0	0	1	0	0	2	3	5	2
P607	40-60	25.22	1	2	1	1	1	2	1	2	1	2	3	1	1	2	6	2	3	1	4	1	0	0	0	0	0	0	0	1	0	0	0	0	0	0	0	0	0	1	0	0	0	0	0	1	2	2	2
P608	＞60	20.93	2	3	1	1	1	1	1	1	2	1	4	1	1	2	6	2	2	2	6	2	0	0	0	0	1	0	0	0	0	0	0	0	0	0	0	0	0	0	0	0	0	0	0	2	2	1	1
P609	40-60	24	2	3	1	1	1	4	1	1	3	2	2	1	2	2	6	2	3	2	4	1	0	0	0	0	1	0	0	0	1	0	0	0	0	0	0	0	0	1	1	0	1	0	0	3	5	4	1
P610	40-60	32	1	2	1	2	1	1	1	1	1	1	4	1	2	2	6	2	3	1	7	2	0	0	0	0	0	1	0	0	0	0	0	0	0	0	0	0	0	1	0	0	0	0	0	4	3	5	3
P611	＜40	22.21	1	1	1	2	1	5	4	2	2	2	1	1	1	2	6	2	3	1	4	1	0	0	0	0	0	0	0	0	0	0	0	0	0	0	0	0	0	0	0	0	0	0	0	1	5	4	2
P612	40-60	26.96	3	5	1	1	1	4	4	2	1	2	2	1	2	1	6	2	3	2	4	2	0	0	0	0	0	0	0	0	0	0	0	0	0	0	0	0	0	0	0	0	1	0	0	1	2	2	3
P613	40-60	21.1	1	2	1	1	1	2	4	1	2	2	4	1	1	2	6	1	1	1	1	2	1	0	0	0	0	0	1	1	0	0	0	0	0	0	0	0	0	1	0	0	0	0	0	1	5	2	1
P614	40-60	21.88	1	4	1	2	2	2	1	1	2	2	2	1	1	2	6	1	3	2	6	1	0	0	0	0	1	0	0	0	0	0	0	0	0	0	0	0	0	0	0	0	0	0	0	4	5	5	3
P615	40-60	27.94	1	2	1	1	1	2	1	2	2	2	4	1	2	2	6	2	3	2	4	1	0	0	0	0	0	0	0	1	1	0	0	0	0	0	0	0	0	1	0	0	0	0	0	1	3	3	1
P616	40-60	23.81	1	3	1	2	1	4	4	2	1	2	1	1	2	2	3	1	3	1	4	2	0	0	0	0	1	1	1	1	0	0	1	0	0	0	0	0	0	1	1	0	0	0	1	1	4	3	2
P617	40-60	22.96	1	2	1	1	1	2	1	1	1	2	2	1	1	2	3	2	3	1	4	1	0	0	0	0	1	1	0	0	0	1	1	0	0	0	0	0	0	1	0	1	0	0	0	4	2	3	3
P618	＞60	25.39	2	1	4	1	1	1	1	2	1	2	2	1	2	2	6	2	3	1	4	2	0	0	0	1	0	0	0	0	1	1	0	0	0	0	0	0	0	1	0	0	0	0	0	4	2	3	1
P619	40-60	25.53	2	2	1	1	1	1	1	2	1	2	4	1	1	2	6	2	3	1	4	2	0	0	0	0	0	0	0	0	0	0	0	0	0	0	0	0	0	1	0	0	0	0	0	1	2	3	3
P620	＞60	23.23	1	3	1	1	1	4	3	2	2	2	4	1	1	2	6	2	2	2	4	1	0	0	0	0	1	0	0	0	1	0	0	0	0	0	0	0	0	1	0	0	0	0	1	3	1	3	2
P621	40-60	24.65	2	2	1	1	1	3	1	1	2	1	4	1	2	2	6	1	2	1	5	1	0	0	0	0	1	1	0	0	0	0	0	0	0	0	0	0	0	1	0	0	1	0	0	2	5	5	1
P622	40-60	19.11	1	2	1	1	1	5	4	2	2	2	1	3	1	2	6	2	3	1	4	1	0	0	0	0	1	0	0	0	0	0	0	0	0	0	0	0	0	1	0	1	0	0	0	1	5	5	2
P623	＜40	21.78	1	1	1	1	1	2	1	2	1	2	4	1	1	2	6	1	2	1	7	1	0	0	0	0	1	1	0	1	0	0	0	0	0	0	0	0	0	1	0	0	0	0	0	1	2	3	2
P624	40-60	24.84	1	4	1	1	1	3	1	2	2	1	4	1	2	2	6	2	3	2	4	1	0	0	0	0	1	1	1	1	0	1	0	0	0	0	0	0	0	1	0	1	1	0	0	1	2	4	3
P625	＞60	27.94	1	1	4	2	1	3	3	2	1	2	1	1	1	2	6	2	2	1	4	1	0	0	0	0	1	0	1	0	0	1	0	0	0	0	0	0	0	0	0	0	0	0	0	1	2	2	3
P626	40-60	29.14	2	2	1	1	1	3	1	2	1	2	1	1	2	2	1	1	2	2	1	1	0	0	0	0	0	0	0	1	0	0	0	0	0	0	0	0	0	0	0	0	0	0	0	2	2	2	2
P627	40-60	22.58	2	2	2	2	1	1	1	2	1	1	2	1	1	2	1	1	3	2	4	1	0	0	0	0	1	1	0	0	0	0	0	0	0	0	0	0	0	0	1	0	1	0	0	1	5	3	1
P628	＜40	21.45	1	3	1	1	1	2	1	1	2	1	1	3	2	2	6	2	2	2	4	1	0	0	0	0	0	0	0	0	0	0	0	0	0	0	0	0	0	0	0	0	0	0	0	1	5	5	3
P629	40-60	20.54	3	5	2	1	1	1	1	1	1	1	2	1	1	2	6	2	2	1	4	2	0	0	0	0	1	0	0	0	0	0	0	0	0	0	0	0	0	0	0	0	0	0	0	1	4	3	3
P630	40-60	28	1	1	1	1	1	1	1	1	1	1	4	1	1	2	1	2	1	1	5	2	0	0	0	0	1	0	1	0	0	0	0	0	0	0	0	0	0	0	0	0	0	1	0	4	5	3	1
P631	40-60	25.81	1	1	1	2	1	1	1	1	1	2	2	1	2	2	6	2	1	1	4	1	0	0	0	0	1	1	1	0	0	1	0	0	0	0	0	0	0	1	1	0	1	0	1	1	3	3	4
P632	40-60	21.85	1	1	1	1	1	1	1	1	1	1	4	1	1	2	1	1	1	1	4	1	0	0	0	0	0	0	0	0	0	0	0	0	0	0	0	0	0	0	0	0	1	0	0	1	2	3	3
P633	40-60	22.22	2	4	1	1	1	2	3	2	1	2	1	1	2	2	6	2	3	1	4	1	0	0	0	0	1	1	0	0	0	0	0	0	0	0	0	0	0	0	0	0	1	0	0	1	3	4	2
P634	＞60	27.06	1	3	2	1	1	1	1	2	1	1	4	1	2	1	6	2	3	2	7	2	0	0	0	0	0	0	0	0	1	0	0	0	0	0	0	0	0	1	0	0	0	0	0	1	4	3	3
P635	40-60	24.56	2	4	1	1	1	2	1	1	2	1	4	1	2	2	6	2	3	2	4	2	0	0	0	0	1	0	0	0	0	0	0	0	0	0	0	0	0	0	0	0	0	0	1	1	5	4	2
P636	40-60	18.83	1	2	1	1	1	3	3	2	2	2	2	1	1	2	6	2	2	2	7	1	0	0	0	0	1	0	0	0	0	0	0	0	0	0	0	0	0	0	0	0	0	0	0	1	4	5	3
P637	40-60	23.44	1	4	4	3	1	2	1	2	2	1	4	1	1	2	6	2	3	2	5	1	0	0	0	0	1	0	0	1	0	0	0	0	0	0	0	0	0	1	0	0	1	0	0	1	5	4	1
P638	＞60	26.71	2	2	1	1	1	2	3	2	1	2	1	3	2	2	6	2	3	2	6	1	0	0	0	0	0	0	0	0	1	0	0	0	0	0	0	0	0	1	0	0	0	0	0	4	3	2	3
P639	＜40	25.78	1	2	1	1	1	4	1	1	1	1	1	1	3	2	6	2	3	2	4	2	0	0	0	0	1	0	0	0	1	0	0	0	0	0	0	0	0	1	0	0	1	1	1	1	4	5	2
P640	40-60	26.04	1	2	1	1	1	1	1	1	2	1	1	1	1	2	6	2	2	1	7	1	0	0	0	0	1	0	0	0	0	0	0	0	0	0	0	0	0	0	0	0	0	0	0	1	3	4	4
P641	40-60	20.12	1	3	1	1	1	2	1	2	1	1	4	3	1	2	6	2	3	1	4	2	0	0	0	0	0	0	0	0	1	0	0	0	0	0	0	0	0	0	0	0	0	1	0	4	3	4	3
P642	40-60	26.04	1	2	1	1	1	1	1	2	1	2	4	1	2	2	6	1	3	1	4	1	0	0	0	0	1	1	0	1	0	1	0	0	0	0	0	0	0	0	0	0	0	0	0	1	3	4	3
P643	40-60	24.22	2	3	1	1	1	1	1	1	2	1	4	1	2	1	6	2	3	2	7	1	0	0	0	0	1	0	0	0	1	0	0	0	0	0	0	0	0	1	0	0	1	0	0	1	5	3	1
P644	40-60	27.24	1	1	1	1	1	2	1	1	2	1	4	1	2	1	6	2	3	1	4	1	0	0	0	0	1	0	0	0	1	0	0	0	0	0	0	0	0	0	0	0	0	0	0	1	5	3	3
P645	＞60	23.81	1	3	1	2	1	3	3	3	2	2	1	3	2	2	6	2	3	2	7	1	0	0	0	0	1	0	0	0	0	0	0	0	0	0	0	0	0	1	0	0	0	0	0	4	2	1	1
P646	40-60	20.56	1	1	1	1	1	2	2	2	1	2	2	1	1	2	6	1	2	1	4	1	0	0	0	0	1	0	0	0	0	0	0	0	0	0	0	0	0	1	0	0	1	0	0	1	2	3	3
P647	40-60	19.31	2	2	1	1	1	3	3	2	1	2	1	1	2	2	6	2	3	1	4	2	0	0	0	0	1	0	0	0	0	0	0	0	0	0	0	0	0	1	0	0	0	0	0	1	2	3	2
P648	＞60	22.6	2	1	1	2	1	2	3	2	2	2	2	1	2	2	6	2	3	1	4	1	0	0	0	0	0	0	1	1	0	0	0	0	0	0	0	0	0	1	0	0	0	1	0	2	3	3	2
P649	40-60	25.48	1	2	2	2	1	3	1	1	1	2	4	1	1	2	6	2	3	2	3	1	0	0	0	0	0	0	0	0	0	0	0	0	1	0	0	0	0	1	0	0	0	0	0	4	2	3	3
P650	40-60	23.11	1	2	3	1	1	2	4	1	1	2	2	1	1	2	6	2	3	1	4	1	0	0	0	0	1	0	0	0	0	0	0	0	0	0	0	0	0	1	0	0	0	0	0	1	2	1	2
P651	40-60	19.92	3	5	1	1	1	3	1	3	2	2	1	1	2	1	6	2	3	1	5	2	0	0	0	0	1	0	0	0	0	0	0	0	0	0	0	0	0	0	0	0	0	0	0	1	2	4	1
P652	40-60	23.24	2	3	1	1	1	4	1	3	1	2	1	1	2	2	6	2	3	1	4	2	0	0	0	0	0	1	0	0	0	0	0	0	0	0	0	0	0	0	0	0	1	0	1	1	1	3	2
P653	40-60	25.15	1	1	1	3	1	2	1	1	2	1	4	3	1	2	6	2	2	2	4	1	0	0	0	0	0	0	0	0	0	0	0	0	0	0	0	0	0	0	0	0	0	0	0	4	2	1	2
P654	40-60	20.81	2	2	1	1	1	4	4	4	1	2	2	1	1	2	6	2	3	2	4	1	0	0	0	0	0	0	0	0	0	0	0	0	0	0	0	0	0	1	0	0	0	0	0	1	2	3	2
P655	40-60	22.48	1	3	1	1	1	3	1	2	1	2	1	3	2	2	6	2	3	1	4	2	0	0	0	0	1	1	0	0	0	0	0	0	0	0	0	0	1	1	0	0	1	0	0	1	3	2	1
P656	40-60	25.97	2	3	2	1	1	2	1	2	2	2	2	1	1	2	6	2	2	2	4	2	0	0	0	0	1	0	0	0	0	0	0	0	0	0	0	0	0	1	0	0	1	1	0	4	4	4	3
P657	40-60	19.23	2	2	1	2	1	3	1	1	2	2	4	1	1	2	6	2	3	1	4	2	0	0	0	0	1	1	1	1	1	1	0	0	0	0	0	0	0	1	1	1	1	0	0	1	4	5	2
P658	40-60	19.22	2	2	1	1	1	2	1	1	2	1	2	1	2	2	6	2	3	2	7	1	0	0	0	0	1	1	0	0	1	0	0	0	0	0	0	0	0	1	0	1	1	1	0	1	5	5	3
P659	40-60	24.41	2	1	1	1	1	2	1	1	1	1	4	3	1	2	6	2	2	2	7	1	0	0	0	0	1	0	0	0	0	0	0	0	0	0	0	0	0	0	0	0	1	0	0	4	3	3	3
P660	＜40	22.86	2	2	1	3	1	5	4	4	1	2	3	1	2	2	6	2	2	1	5	1	1	0	0	0	0	1	0	0	0	0	0	0	0	0	0	0	0	1	0	0	0	0	0	1	1	1	1
P661	＜40	18.91	2	2	1	1	1	5	4	3	1	2	1	1	1	2	6	2	2	2	4	1	0	0	0	0	0	0	0	0	0	0	0	0	0	0	0	0	0	0	0	1	0	0	0	1	3	3	2
P662	40-60	24.79	2	2	1	2	1	1	1	1	1	1	2	1	1	2	6	1	2	2	3	1	0	0	0	0	1	0	0	0	0	0	0	0	0	0	0	0	0	0	0	0	0	0	0	1	2	3	1
P663	＜40	23.23	2	2	1	2	1	5	2	2	1	2	1	1	2	1	6	2	2	1	4	2	0	0	0	0	0	0	0	0	1	0	0	0	0	0	0	0	0	1	1	0	1	0	1	1	3	2	2
P664	40-60	26.95	1	2	1	1	1	3	1	3	2	2	1	1	1	2	6	2	2	2	6	1	0	0	0	0	1	1	0	0	0	1	0	0	0	0	0	0	0	1	0	0	0	0	0	1	3	4	2
P665	40-60	24.03	1	1	1	1	1	2	4	2	2	2	1	1	1	2	5	2	1	2	5	1	0	0	0	0	1	0	1	0	0	0	0	0	0	0	0	0	0	1	0	0	0	0	0	2	2	2	1
P666	40-60	22.86	2	3	1	1	1	1	3	1	2	2	2	3	2	2	3	2	1	2	3	1	0	0	0	0	0	0	0	0	1	0	0	0	0	0	0	0	0	0	0	0	0	0	0	2	1	1	2
P667	40-60	22.27	2	2	1	1	1	5	4	2	2	2	1	1	3	2	6	2	2	2	4	1	0	0	0	0	1	0	1	0	1	0	0	0	0	0	0	0	0	1	0	0	0	0	1	2	2	4	3
P668	40-60	18.38	2	2	1	1	1	2	1	1	1	1	4	1	1	2	6	1	2	2	4	1	0	0	0	0	0	0	0	0	1	0	0	0	0	0	0	0	0	0	0	0	0	0	0	2	3	1	4
P669	40-60	22.22	1	1	1	1	1	2	1	2	2	1	1	1	3	2	5	1	2	1	4	2	0	0	0	0	1	0	0	0	0	0	1	0	0	0	0	0	0	1	0	0	1	0	0	1	3	2	2
P670	＜40	21.3	2	3	1	2	1	4	1	1	1	2	2	1	1	2	6	2	1	2	3	1	0	0	0	0	1	0	0	0	0	0	0	0	0	0	0	0	0	0	0	0	0	0	0	1	3	3	1
P671	＞60	24.03	2	2	1	1	1	2	1	3	2	1	4	1	2	2	1	2	1	1	4	2	0	0	0	0	0	0	0	1	1	0	0	0	0	0	0	0	0	1	0	0	1	0	0	3	3	2	1
P672	40-60	21.23	2	2	1	1	1	3	3	2	1	2	1	1	1	2	6	2	2	1	4	1	0	0	0	0	1	1	0	0	1	1	0	0	0	0	0	0	0	1	0	0	1	0	0	1	3	3	2
P673	40-60	24.34	1	2	1	1	2	3	4	3	1	2	1	1	3	2	6	2	1	1	5	2	0	0	0	0	1	0	0	0	0	0	0	0	0	0	0	0	0	0	0	0	0	0	0	1	5	5	2
P674	＜40	16	2	3	2	1	1	4	4	3	1	2	4	1	1	2	6	2	1	2	4	2	0	0	0	0	1	0	0	0	0	0	0	0	0	0	0	0	0	1	0	1	0	0	0	1	2	2	2
P675	＞60	24.03	1	2	1	1	1	1	1	1	1	1	4	1	1	2	6	2	2	2	4	2	0	0	0	0	1	0	0	0	0	0	0	0	0	0	0	0	0	1	0	0	0	0	0	2	2	3	2
P676	＜40	22.04	1	4	1	1	1	2	1	1	2	1	4	1	1	2	6	1	1	2	4	1	0	0	1	1	0	0	1	0	0	0	0	0	0	0	1	0	1	1	0	0	1	0	0	1	5	4	2
P677	40-60	24.84	1	2	1	1	1	2	1	1	1	1	2	1	1	2	6	2	1	2	3	1	0	0	0	0	1	0	0	0	0	0	0	0	0	0	0	0	0	0	0	0	0	0	0	4	5	3	1
P678	40-60	24.84	3	5	2	1	1	2	1	1	2	1	4	1	3	2	6	2	1	1	4	2	1	0	0	0	1	0	0	0	0	0	0	0	0	0	0	0	0	1	0	0	0	0	0	3	4	5	1
P679	40-60	29.14	1	4	1	1	1	2	1	1	2	1	4	1	3	2	6	2	1	2	5	2	0	0	0	0	0	0	0	0	0	0	0	0	0	0	0	0	0	0	0	0	0	0	0	1	5	5	4
P680	40-60	28.23	3	5	2	1	1	1	2	1	1	1	4	1	2	2	6	2	1	1	4	1	0	0	0	0	1	0	0	0	0	0	0	0	0	0	0	0	0	0	0	0	0	0	0	1	2	3	2
P681	40-60	29.64	1	2	1	1	1	3	3	3	1	2	1	1	1	2	6	2	2	1	5	1	0	0	0	0	0	0	0	0	1	0	0	0	0	0	0	0	0	0	0	0	0	0	1	4	3	3	1
P682	40-60	24.44	1	2	1	1	1	2	1	1	1	1	4	1	1	2	6	2	3	1	4	1	0	0	0	0	1	0	0	0	0	0	0	0	0	0	0	0	0	0	0	0	0	0	0	4	3	2	2
P683	＜40	19.56	1	4	1	1	1	3	1	1	1	1	4	1	2	2	6	1	1	2	6	2	0	0	0	0	1	0	0	0	0	0	0	0	0	0	0	0	0	0	0	0	0	0	0	4	2	3	1
P684	40-60	25.24	1	2	1	1	1	2	3	1	3	2	2	1	2	2	6	2	1	1	4	1	0	0	1	0	0	0	0	0	1	1	0	0	0	0	0	0	0	1	0	0	0	0	0	4	3	3	3
P685	40-60	22.67	2	2	1	1	1	1	1	1	2	1	4	1	2	2	6	2	1	2	4	2	0	0	0	0	1	0	0	0	0	0	0	0	0	0	0	0	0	1	0	0	0	0	0	1	4	4	1
P686	40-60	26.35	2	3	1	1	1	2	1	1	2	1	4	1	1	2	6	2	1	2	5	1	0	0	0	0	1	0	0	0	0	0	0	0	0	0	0	0	0	0	0	0	0	0	0	4	3	5	3
P687	40-60	22.15	2	4	1	1	1	3	2	1	2	2	1	1	2	2	6	2	1	2	2	1	0	0	0	0	1	0	1	0	1	0	0	0	0	0	0	0	0	1	0	0	1	1	0	4	2	1	2
P688	＞60	24.44	1	2	1	1	1	2	2	2	1	1	4	3	2	2	6	2	1	1	6	1	0	0	0	0	1	0	0	0	1	0	0	0	0	0	0	0	0	1	0	0	1	0	0	2	2	3	2
P689	40-60	22.43	1	2	1	1	1	1	3	3	1	2	3	1	2	2	6	2	1	1	4	2	0	0	0	0	1	0	0	0	0	1	0	0	0	0	0	0	0	0	0	1	0	0	0	1	3	3	2
P690	＞60	26.71	2	2	2	1	1	1	1	1	1	2	2	1	2	2	5	2	3	2	7	1	0	0	0	0	1	0	1	0	0	1	0	0	0	0	0	0	0	1	0	0	0	0	0	2	1	2	1
P691	40-60	22.06	1	2	2	1	1	4	1	3	2	1	4	1	1	2	6	2	2	1	6	2	0	0	0	0	1	1	1	0	1	0	0	0	0	0	0	0	0	1	0	0	0	0	0	1	2	4	2
P692	＞60	22.67	1	1	1	1	1	3	3	2	2	2	1	1	3	2	6	2	2	1	4	1	0	0	0	0	1	0	0	0	0	0	0	0	0	0	0	0	0	0	0	0	0	0	0	1	5	5	2
P693	40-60	30.04	2	2	1	2	1	2	1	1	2	1	4	1	1	2	1	2	1	1	4	2	0	0	0	0	1	0	0	0	1	0	0	0	0	0	0	0	0	1	0	0	0	0	0	1	5	5	3
P694	40-60	41.21	3	5	2	3	1	2	1	2	2	2	4	1	2	1	3	2	1	2	5	1	0	0	0	0	0	0	0	0	0	0	0	0	0	0	0	0	0	1	0	0	1	0	1	1	4	2	2
P695	＞60	21.5	2	2	2	1	1	2	3	1	2	2	1	1	1	2	6	2	1	2	4	1	0	0	0	0	1	0	0	0	0	0	0	0	0	0	0	0	0	0	0	0	0	0	0	1	4	3	3
P696	40-60	24.22	1	2	1	1	1	3	1	3	2	2	4	1	1	2	5	2	1	2	5	1	0	0	0	0	1	0	0	0	0	0	0	0	0	0	0	0	0	0	0	0	0	0	0	4	5	5	1
P697	＞60	19.38	1	2	1	1	1	4	3	2	1	2	1	1	1	2	6	2	1	2	4	2	0	0	0	0	1	0	0	0	0	0	0	0	0	0	0	0	0	1	0	0	1	0	0	1	2	3	2
P698	＞60	23.94	2	2	1	1	1	3	3	2	2	2	1	1	2	2	6	2	1	2	4	1	0	0	0	0	1	0	0	0	1	1	0	0	0	0	0	0	0	0	0	0	0	0	0	3	2	2	1
P699	40-60	23.34	2	2	1	1	1	2	1	1	2	1	4	1	1	2	6	2	3	1	5	1	0	0	0	0	1	1	0	0	1	0	0	0	0	0	0	0	0	0	0	0	0	0	0	1	3	3	1
P700	40-60	25.96	1	1	1	1	1	5	4	3	1	2	4	1	1	2	6	2	1	1	4	2	0	0	0	0	1	1	0	0	0	0	0	0	0	0	0	0	0	0	0	0	0	0	1	1	3	3	2
P701	40-60	24.46	1	2	1	1	1	1	1	1	1	2	2	2	1	2	6	2	1	2	1	2	0	0	0	0	0	0	0	0	0	0	0	0	0	0	0	0	0	0	0	0	0	0	0	4	2	3	2
P702	40-60	23.15	2	2	1	1	1	2	1	2	1	2	3	1	1	2	6	2	3	2	7	1	0	0	0	0	0	0	0	0	0	0	0	0	0	0	0	0	0	0	0	0	0	0	0	4	2	2	3
P703	40-60	27.64	3	5	2	1	1	2	1	1	1	1	4	1	1	2	6	2	3	1	4	1	0	0	0	0	1	0	0	0	0	1	0	0	0	0	0	0	0	1	0	0	0	0	0	1	4	4	1
P704	40-60	23.23	2	2	1	1	1	4	4	3	2	2	1	1	2	2	6	2	1	1	3	1	0	0	0	0	1	0	0	0	1	0	0	0	0	0	0	0	0	0	0	0	0	0	1	4	3	1	1
P705	40-60	27.34	1	3	1	1	1	2	1	1	2	1	4	3	2	2	5	2	2	1	4	1	0	0	0	0	1	0	0	0	0	0	1	0	0	0	0	0	0	0	0	0	0	1	0	1	5	5	2
P706	40-60	20.03	1	3	1	1	1	4	2	2	1	2	1	3	1	2	6	2	1	2	4	1	0	0	0	0	0	0	0	0	1	0	0	0	0	0	0	0	0	0	1	1	0	0	0	1	2	2	1
P707	40-60	23.73	2	2	1	1	1	2	4	1	1	2	1	1	1	2	6	2	2	2	4	1	0	0	0	0	0	1	0	0	0	0	0	0	0	0	0	0	0	0	0	0	0	0	0	1	2	2	2
P708	40-60	24.86	2	3	1	1	1	1	1	3	1	2	1	1	1	2	6	2	2	2	4	2	0	0	0	0	1	0	1	0	0	0	0	0	0	0	0	0	0	0	0	0	0	0	0	1	1	3	2
P709	40-60	26.04	1	2	1	1	1	1	1	1	2	2	4	1	2	2	6	2	1	2	5	1	0	0	0	0	0	0	0	0	0	0	0	0	0	0	0	0	0	0	0	0	0	0	0	4	1	2	1
P710	40-60	21.5	1	1	1	2	1	1	1	3	1	2	2	1	1	2	6	2	1	1	7	2	0	0	0	0	1	0	0	0	0	0	0	0	0	0	0	0	0	0	1	0	1	0	0	1	3	3	3
P711	40-60	27.06	2	2	1	1	1	3	1	1	1	1	4	1	1	2	6	2	3	1	4	1	0	0	0	0	1	0	0	0	0	0	0	0	0	0	0	0	0	1	0	0	0	0	0	1	3	2	3
P712	40-60	27.77	2	2	1	1	1	4	3	2	1	2	1	1	1	2	6	2	1	1	4	1	0	0	0	0	1	0	0	0	0	0	0	0	0	0	0	0	0	0	0	0	0	0	1	4	2	1	3
P713	＜40	23.03	3	5	2	1	1	3	4	2	2	2	1	1	2	2	6	2	1	2	6	2	0	0	0	0	0	0	0	0	0	0	0	0	0	0	0	0	0	1	0	0	1	0	0	1	5	5	2
P714	40-60	23.94	1	2	1	1	1	3	3	2	1	2	2	1	2	2	6	2	1	1	6	2	0	0	0	0	1	0	1	0	1	0	0	0	0	0	0	0	0	0	0	1	1	0	0	1	3	2	3
P715	40-60	20.83	1	2	1	1	1	3	3	2	2	1	3	1	2	2	6	2	1	2	4	2	0	0	0	0	1	0	0	0	1	0	0	0	0	0	0	0	0	1	0	0	0	0	0	1	3	4	3
P716	40-60	23.81	2	2	2	1	1	2	2	1	2	1	2	1	3	2	6	2	1	2	3	2	0	0	0	0	0	0	0	0	0	1	0	0	0	0	0	0	0	1	0	1	0	0	0	4	2	2	1
P717	40-60	27.7	2	2	4	1	1	1	2	1	2	1	4	1	1	2	5	2	1	1	6	2	0	0	0	0	1	0	0	0	0	0	0	0	0	0	0	0	0	1	0	0	1	1	0	1	5	5	2
P718	＞60	21.05	1	2	1	1	1	1	1	1	2	1	4	1	2	2	6	2	1	2	6	1	0	0	0	0	1	0	0	0	0	1	0	0	0	0	0	0	0	0	0	0	0	0	0	1	3	5	4
P719	40-60	22.22	2	3	1	1	1	1	2	4	2	2	4	1	2	2	5	2	3	2	4	1	0	0	0	0	1	0	0	0	0	0	0	0	0	0	0	0	0	0	0	0	0	0	0	1	3	3	1
P720	40-60	20.81	1	3	1	1	1	2	1	1	1	2	2	1	3	2	6	2	1	2	4	2	0	0	0	0	1	0	1	0	0	1	0	0	0	0	0	0	0	0	0	0	0	1	1	1	5	3	2
P721	40-60	24.44	1	1	1	1	1	1	1	2	2	1	4	1	2	2	6	2	1	1	6	1	0	0	0	0	0	0	0	0	0	0	0	0	0	0	0	0	0	0	0	0	1	0	1	3	2	3	1
P722	40-60	23.73	1	2	1	1	1	3	3	3	3	2	1	1	1	2	6	2	3	1	4	2	0	0	0	0	0	0	0	0	0	0	0	0	0	0	0	0	0	0	0	0	0	0	0	4	4	4	1
P723	40-60	24.03	1	4	1	1	1	1	2	1	2	1	4	1	1	2	1	2	1	2	1	1	0	0	0	0	1	0	0	0	0	0	0	0	0	0	0	0	0	0	0	0	0	0	0	4	5	2	4
P724	40-60	20	1	2	1	1	1	3	1	2	1	2	2	1	2	2	6	2	1	1	3	1	0	0	0	0	1	1	0	0	1	1	0	0	0	0	0	0	0	0	0	0	0	0	0	1	4	4	2
P725	40-60	26.35	2	2	1	1	1	2	3	1	2	2	2	1	1	2	1	1	1	1	7	1	0	0	0	0	1	0	0	0	0	0	0	0	0	0	0	0	0	1	0	0	0	0	1	1	5	5	3
P726	40-60	28.3	2	2	1	2	1	2	1	1	2	1	4	1	1	2	6	2	1	2	4	1	0	0	0	0	1	0	0	0	0	0	0	0	0	0	0	0	0	0	0	0	0	0	0	4	2	2	3
P727	40-60	24.03	1	2	1	1	1	1	3	2	1	2	2	1	1	2	6	2	1	1	4	1	0	0	0	0	1	0	0	0	0	0	0	0	0	0	0	0	0	0	0	0	1	0	0	4	3	1	3
P728	＞60	24.24	2	2	2	1	1	1	1	2	1	2	4	3	2	2	6	2	3	2	7	1	0	0	0	0	1	0	0	0	1	0	0	0	0	0	0	0	0	1	1	0	0	0	0	2	1	2	1
P729	40-60	33.91	1	2	1	1	1	3	1	1	1	1	1	1	2	2	6	2	1	1	4	1	0	0	0	0	1	0	0	0	0	1	0	0	0	0	0	0	0	0	0	0	0	0	0	1	2	2	2
P730	40-60	24.03	1	4	1	1	1	1	2	1	2	1	4	1	1	2	1	2	1	2	1	2	0	0	0	0	0	0	0	0	0	0	0	0	0	0	0	0	0	0	0	0	0	0	0	4	5	2	4
P731	40-60	27.34	2	1	1	1	1	2	1	1	1	1	4	1	1	1	6	2	2	1	6	1	0	0	0	0	1	0	0	0	0	0	0	0	0	0	0	0	0	0	0	0	0	0	0	4	4	4	2
P732	40-60	28.1	2	4	2	1	1	1	1	2	1	1	4	1	1	2	6	2	2	1	6	1	1	0	0	0	1	0	1	0	0	0	0	0	0	0	0	0	0	0	1	0	1	1	0	4	2	4	2
P733	40-60	24.03	1	4	1	1	1	1	2	1	2	1	4	1	1	2	6	2	1	2	1	1	0	0	0	0	0	0	0	0	0	0	0	0	0	0	0	0	0	0	0	0	0	0	0	4	5	2	4
P734	40-60	26.29	2	3	1	1	1	2	1	1	1	1	2	3	1	2	3	2	2	2	4	2	0	0	0	0	1	0	0	0	0	0	0	0	0	0	0	0	0	1	0	0	0	0	0	4	3	2	3
P735	＞60	22.6	2	3	1	1	1	2	3	1	1	2	1	1	2	2	1	2	3	1	4	2	0	0	0	0	1	0	0	0	1	1	0	0	0	0	0	0	0	0	0	0	0	0	0	1	1	2	1
P736	40-60	38.95	1	4	1	3	1	2	1	2	2	2	2	1	1	2	6	2	3	2	6	1	0	0	0	0	1	0	0	0	0	0	0	0	0	0	0	0	0	0	0	0	0	0	0	2	1	1	1
P737	＞60	36.79	1	2	1	1	1	2	3	2	1	2	1	1	2	2	6	2	3	2	4	1	0	0	0	0	1	1	1	1	0	0	0	0	0	0	0	0	0	0	0	0	1	0	1	4	2	2	1
P738	40-60	22.89	1	1	1	1	1	5	4	2	2	2	1	1	2	2	6	2	2	1	6	2	0	0	0	0	1	1	0	0	1	0	0	0	0	0	0	0	0	0	0	0	1	0	1	3	2	2	1
P739	40-60	19.53	2	1	4	1	2	1	1	1	2	1	2	1	1	2	6	2	3	1	1	2	0	0	0	0	0	0	0	1	0	0	0	0	0	0	0	0	0	0	0	0	1	0	0	1	5	5	3
P740	＞60	21.56	2	4	1	1	1	4	3	2	1	2	1	3	1	2	6	2	1	1	4	1	0	0	0	0	1	0	0	0	1	0	0	0	0	0	0	0	0	0	0	0	0	0	0	4	2	3	3
P741	40-60	24.03	1	4	1	1	1	2	3	1	1	2	2	1	1	2	6	2	2	2	4	1	0	0	0	0	1	1	0	0	0	1	0	0	0	0	0	0	0	1	0	0	0	0	0	1	5	5	1
P742	40-60	24.09	1	2	1	1	1	2	3	2	1	2	3	1	1	2	5	2	3	2	4	2	0	0	0	0	1	1	1	1	1	0	0	0	0	0	0	0	0	0	0	0	0	0	0	1	2	3	3
P743	＞60	20.44	1	4	2	1	1	1	1	1	1	1	4	3	1	2	6	2	2	1	7	1	0	0	0	0	0	0	0	0	0	1	0	0	0	0	0	0	0	0	0	0	0	0	0	1	4	3	4
P744	40-60	23.78	2	2	1	1	1	2	1	1	1	2	2	1	3	2	6	2	2	1	3	2	0	0	1	0	0	0	0	0	1	0	0	0	0	0	0	1	0	0	0	0	0	0	0	1	4	3	4
P745	40-60	26.22	1	1	1	2	1	3	3	2	1	2	1	1	1	2	6	2	2	1	4	2	0	0	0	0	1	0	0	0	0	1	0	0	0	0	0	0	0	1	0	0	0	0	0	4	2	2	2
P746	40-60	24.35	2	1	1	1	1	3	3	1	1	2	2	1	2	2	1	2	3	1	4	1	0	0	0	0	1	1	0	0	0	1	0	0	0	0	0	0	0	1	0	0	0	0	0	1	3	3	3
P747	＜40	24.77	2	2	1	2	1	4	4	4	1	2	2	1	2	2	6	1	1	2	4	1	0	0	0	0	1	0	0	0	1	0	0	0	0	0	0	0	0	1	0	0	1	0	0	1	2	2	2
P748	40-60	25.3	2	2	1	1	1	1	1	1	1	1	4	1	1	2	6	2	3	1	4	1	0	0	0	1	0	0	0	0	0	0	0	0	0	0	0	0	0	0	0	0	0	0	0	4	3	5	1
P749	40-60	30.73	1	1	1	1	1	2	1	2	1	2	2	1	2	2	6	2	3	2	4	2	0	0	0	0	1	1	0	0	1	1	0	0	0	0	0	0	0	1	0	0	1	0	0	1	2	2	2
P750	40-60	23.24	2	3	1	1	1	3	3	2	1	2	2	1	1	1	6	2	2	2	4	2	0	0	0	0	0	1	1	1	1	0	0	0	0	0	0	0	0	0	0	0	1	1	1	4	2	2	3
P751	40-60	20.2	2	2	1	1	1	3	3	2	1	2	2	1	3	2	6	2	3	2	3	2	0	0	0	0	0	1	1	0	1	0	0	0	0	0	0	0	0	1	1	0	1	1	1	1	3	2	2
P752	40-60	21.37	1	2	1	1	1	2	1	2	2	1	4	1	1	2	6	2	1	2	4	1	0	0	0	0	1	0	0	0	0	0	0	0	0	0	0	0	0	1	0	0	0	0	1	1	5	5	3
P753	40-60	21.45	2	3	1	3	1	5	2	4	3	2	2	1	1	2	6	2	3	2	4	1	0	0	0	0	0	0	0	0	0	0	0	0	0	0	0	0	0	1	0	0	0	0	0	2	2	1	1
P754	40-60	25.24	2	2	1	1	1	2	2	2	3	1	2	1	1	2	6	2	2	1	4	1	0	0	0	0	0	0	0	0	0	0	0	0	0	0	0	0	0	0	0	0	0	0	1	2	2	1	2
P755	40-60	23.23	2	3	1	1	1	3	1	2	1	2	4	1	1	2	6	2	3	2	4	1	0	0	0	0	1	1	0	1	1	0	0	0	0	0	0	0	0	1	0	0	0	0	0	1	2	2	3
P756	40-60	27.43	2	2	1	1	1	2	1	1	2	1	4	1	1	2	1	2	3	1	4	2	0	0	0	0	0	0	0	0	0	0	0	0	0	0	0	0	0	0	0	0	0	0	0	4	4	2	3
P757	40-60	22.89	2	2	1	2	1	2	1	1	2	2	2	1	2	2	6	2	3	1	7	2	0	0	0	0	0	0	0	0	0	0	0	0	0	0	0	0	0	0	0	0	1	0	0	1	5	5	4
P758	40-60	27.78	2	2	1	1	1	3	1	1	1	2	4	1	1	2	6	1	3	1	4	1	0	0	0	0	1	0	0	0	0	0	0	0	0	1	0	0	0	1	0	0	0	0	0	1	2	2	2
P759	＞60	23.78	2	1	1	1	1	1	3	2	1	2	2	1	2	2	6	2	3	1	4	1	0	0	0	0	0	1	0	0	1	0	0	0	0	0	0	0	0	1	0	0	0	0	0	1	2	3	3
P760	40-60	28.89	2	2	1	1	1	2	1	2	1	1	4	1	1	2	6	2	3	1	4	2	0	0	0	0	1	0	0	0	0	0	0	0	0	0	0	0	0	0	0	0	0	0	0	1	5	3	1
P761	40-60	27.15	1	2	1	1	1	3	3	2	2	2	1	1	1	2	6	2	2	1	5	1	0	0	0	0	1	1	0	0	0	0	0	0	0	0	0	0	0	0	0	0	0	0	0	1	5	4	1
P762	40-60	26.67	2	1	4	1	1	1	1	1	2	2	2	1	1	1	6	2	2	1	7	1	0	0	0	0	0	0	0	0	0	1	0	0	0	0	0	0	0	0	0	0	1	0	0	2	1	1	1
P763	40-60	20	2	1	1	2	1	3	1	1	1	1	2	1	1	2	1	2	3	1	4	1	0	0	0	0	0	0	0	0	1	1	0	0	0	0	0	0	0	1	0	0	1	0	0	4	2	2	3
P764	40-60	22.96	1	2	1	2	1	4	2	2	2	2	1	1	1	2	6	2	2	2	4	1	0	0	0	0	0	0	0	0	0	0	0	0	0	0	0	0	0	0	0	0	0	0	0	4	3	1	3
P765	40-60	27.11	1	2	1	1	1	3	3	3	1	2	1	1	1	1	6	2	3	1	4	2	0	0	0	0	1	0	0	0	0	0	0	0	0	0	0	0	0	1	1	0	1	0	0	1	2	3	2
P766	40-60	28	1	2	1	1	1	1	1	1	1	1	4	1	1	2	6	2	3	1	3	2	0	1	0	0	1	1	1	0	0	1	0	0	0	0	0	0	1	0	1	0	1	0	0	1	5	3	1
P767	40-60	27.34	2	3	1	1	1	1	1	3	3	2	4	1	2	2	6	2	3	2	3	1	0	0	0	0	0	0	0	0	0	0	1	0	0	0	0	0	0	1	0	0	0	0	0	2	3	1	1
P768	40-60	23.34	1	3	1	1	1	2	1	1	2	1	4	1	2	2	3	2	3	1	4	1	0	0	0	0	0	1	1	0	1	1	0	0	0	0	0	0	0	0	0	0	0	1	1	1	5	3	3
P769	40-60	34.67	1	2	1	2	1	1	1	1	2	1	4	1	1	2	6	2	3	1	7	1	0	0	0	0	1	0	0	0	0	0	0	0	0	0	0	0	0	0	0	0	0	0	0	1	3	4	3
P770	40-60	22.37	1	3	1	1	1	1	1	1	1	1	4	1	2	2	6	2	2	2	5	1	0	0	0	0	0	0	0	1	0	0	0	0	0	0	0	0	0	0	0	0	0	0	0	1	4	3	1
P771	40-60	26.44	2	2	1	1	1	1	1	1	1	1	2	1	1	2	1	2	2	2	4	1	0	0	0	0	1	0	0	0	0	0	0	0	0	0	0	0	0	0	0	0	0	0	0	4	3	4	2
P772	40-60	28.54	2	2	1	2	1	1	1	2	2	1	1	1	1	2	6	2	3	2	3	1	0	0	1	0	1	1	0	0	1	1	0	0	0	0	0	0	0	1	0	0	1	1	0	1	5	3	1
P773	40-60	28	1	2	1	1	1	1	1	1	1	1	4	1	1	2	6	2	3	1	4	1	0	0	0	0	1	0	1	0	0	1	0	0	0	0	0	0	0	0	1	0	0	0	1	3	5	3	1
P774	40-60	24.61	1	3	1	1	1	2	1	1	2	1	4	1	1	2	6	2	3	1	4	1	0	0	0	0	0	0	1	0	0	0	0	0	0	0	0	0	0	0	0	0	0	0	0	4	2	3	1
P775	40-60	17.31	3	5	2	1	1	1	1	2	2	1	4	1	3	2	6	2	3	1	5	2	1	0	0	0	0	0	0	0	1	1	0	0	0	0	0	1	0	1	0	0	0	0	0	1	5	5	3
P776	40-60	23.51	2	1	1	2	1	3	3	1	1	2	2	1	1	2	6	2	3	1	4	2	0	0	0	0	1	0	0	0	0	0	0	0	0	0	0	0	0	1	0	0	1	0	0	1	1	2	4
[truncated: 26 more columns]
